# Supplementary material for: 4-[(E)-3-Meth­oxy-5-nitro-4-(4-nitro­benz­yloxy)benzyl­idene­amino]-1,5-dimethyl-2-phenyl-1H-pyrazol-3(2H)-one
Source: Acta Crystallogr Sect E Struct Rep Online. 2010 Oct 9;66(Pt 11):o2783. doi: 10.1107/S1600536810039152 (PMC3009282; doi:10.1107/S1600536810039152)
Supplement: Supplementary file 1 [file e-66-o2783-sup1.cif]

##############################################################################
###                                                                        ###
###        Electronic paper (Acta Crystallographica Section E)             ###
###                                                                        ###
##############################################################################
#                                                                            #
# This CIF contains the data in a paper accepted for publication in Acta     #
# Crystallographica Section E. It conforms to the requirements of Notes      #
# for Authors for Section E, and has been peer reviewed under the auspices   #
# of the IUCr Commission on Journals.                                        #
#                                                                            #
# Full details of the Crystallographic Information File format               #
# are given in the paper "The Crystallographic Information File (CIF):       #
# a New Standard Archive File for Crystallography" by S. R. Hall, F. H.      #
# Allen and I. D. Brown [Acta Cryst. (1991), A47, 655-685].                  #
#                                                                            #
# The current version of the core CIF dictionary is obtainable from          #
# ftp://ftp.iucr.org/pub/cif_core.dic. The current version number is 2.4.    #
#                                                                            #
# Software is freely available for graphical display of the structure(s) in  #
# this CIF.  For information consult the CIF home page http://www.iucr.org/  #
# cif/home.html                                                              #
#                                                                            #
# This file may be used for bona fide research purposes within the           #
# scientific community so long as proper attribution is given to the journal # 
# article from which it was obtained.                                        #
#                                                                            #
##############################################################################
                                             
data_I
_audit_creation_method     SHELXL-97
_chemical_name_systematic
;
4-[(<i>E</i>)-3-Methoxy-5-nitro-4-(4-nitrobenzyloxy)benzylideneamino]-
1,5-dimethyl-2-phenyl-1<i>H</i>-pyrazol-3(2<i>H</i>)-one
;
_chemical_name_common     ?
_chemical_formula_moiety     'C26 H23 N5 O7'
_chemical_formula_sum     'C26 H23 N5 O7'
_chemical_formula_iupac     'C26 H23 N5 O7'
_chemical_formula_weight     517.49
_chemical_melting_point     ?
_symmetry_cell_setting     monoclinic
_symmetry_space_group_name_H-M     'C 2/c'
_symmetry_space_group_name_Hall     '-C 2yc'
loop_
    _symmetry_equiv_pos_as_xyz
    'x, y, z'
    '-x, y, -z+1/2'
    'x+1/2, y+1/2, z'
    '-x+1/2, y+1/2, -z+1/2'
    '-x, -y, -z'
    'x, -y, z-1/2'
    '-x+1/2, -y+1/2, -z'
    'x+1/2, -y+1/2, z-1/2'
_cell_length_a     25.671(11)
_cell_length_b     11.933(5)
_cell_length_c     16.617(7)
_cell_angle_alpha     90.00
_cell_angle_beta     103.972(7)
_cell_angle_gamma     90.00
_cell_volume     4940(4)
_cell_formula_units_Z     8
_cell_measurement_reflns_used     3086
_cell_measurement_theta_min     2.53
_cell_measurement_theta_max     23.09
_cell_measurement_temperature     294(2)
_exptl_crystal_description     block
_exptl_crystal_colour     yellow
_exptl_crystal_size_max     0.20
_exptl_crystal_size_mid     0.18
_exptl_crystal_size_min     0.10
_exptl_crystal_density_diffrn     1.392
_exptl_crystal_density_meas     ?
_exptl_crystal_density_method     'not measured'
_exptl_crystal_F_000     2160
_exptl_absorpt_coefficient_mu     0.103
_exptl_absorpt_correction_type     multi-scan
_exptl_absorpt_process_details     '(SADABS; Sheldrick, 1996)'
_exptl_absorpt_correction_T_min     0.938
_exptl_absorpt_correction_T_max     0.989
_exptl_special_details
;
;
_diffrn_ambient_temperature     294(2)
_diffrn_radiation_type     MoK\a
_diffrn_radiation_wavelength     0.71073
_diffrn_radiation_source     'fine-focus sealed tube'
_diffrn_radiation_monochromator     graphite
_diffrn_measurement_device_type     'Bruker SMART APEX CCD'
_diffrn_measurement_method     '\f and \w scans'
_diffrn_detector_area_resol_mean     ?
_diffrn_reflns_number     12593
_diffrn_reflns_av_R_equivalents     0.0392
_diffrn_reflns_av_sigmaI/netI     0.0473
_diffrn_reflns_theta_min     1.63
_diffrn_reflns_theta_max     25.02
_diffrn_reflns_theta_full     25.02
_diffrn_measured_fraction_theta_max     1.000
_diffrn_measured_fraction_theta_full     1.000
_diffrn_reflns_limit_h_min     -30
_diffrn_reflns_limit_h_max     30
_diffrn_reflns_limit_k_min     -10
_diffrn_reflns_limit_k_max     14
_diffrn_reflns_limit_l_min     -18
_diffrn_reflns_limit_l_max     19
_diffrn_standards_number     0
_diffrn_standards_interval_count     ?
_diffrn_standards_interval_time     ?
_diffrn_standards_decay_%     ?
_refine_special_details
;
Refinement of <i>F</i>^2^ against ALL reflections. The weighted <i>R</i>-factor
<i>wR</i> and goodness of fit <i>S</i> are based on <i>F</i>^2^, conventional
<i>R</i>-factors <i>R</i> are based on <i>F</i>, with <i>F</i> set to zero for
negative <i>F</i>^2^. The threshold expression of <i>F</i>^2^ >
2\s(<i>F</i>^2^) is used only for calculating <i>R</i>-factors(gt) <i>etc</i>.
and is not relevant to the choice of reflections for refinement.
<i>R</i>-factors based on <i>F</i>^2^ are statistically about twice as large
as those based on <i>F</i>, and <i>R</i>- factors based on ALL data will be
even larger.
;
_reflns_number_total     4363
_reflns_number_gt     2652
_reflns_threshold_expression     I>2\s(I)
_refine_ls_structure_factor_coef     Fsqd
_refine_ls_matrix_type     full
_refine_ls_R_factor_all     0.0896
_refine_ls_R_factor_gt     0.0480
_refine_ls_wR_factor_gt     0.1189
_refine_ls_wR_factor_ref     0.1394
_refine_ls_goodness_of_fit_ref     1.018
_refine_ls_restrained_S_all     1.018
_refine_ls_number_reflns     4363
_refine_ls_number_parameters     346
_refine_ls_number_restraints     0
_refine_ls_hydrogen_treatment     constr
_refine_ls_weighting_scheme     calc
_refine_ls_weighting_details
         'calc w=1/[\s^2^(Fo^2^)+(0.0693P)^2^+1.2662P] where P=(Fo^2^+2Fc^2^)/3'
_atom_sites_solution_hydrogens     geom
_atom_sites_solution_primary     direct
_atom_sites_solution_secondary     difmap
_refine_ls_shift/su_max     0.001
_refine_ls_shift/su_mean     0.000
_refine_diff_density_max     0.393
_refine_diff_density_min     -0.206
_refine_ls_extinction_method     none
_refine_ls_extinction_coef     ?
loop_
    _atom_type_symbol
    _atom_type_description
    _atom_type_scat_dispersion_real
    _atom_type_scat_dispersion_imag
    _atom_type_scat_source
    'C' 'C' 0.0033 0.0016
                         'International Tables Vol C Tables 4.2.6.8 and 6.1.1.4'
    'H' 'H' 0.0000 0.0000
                         'International Tables Vol C Tables 4.2.6.8 and 6.1.1.4'
    'N' 'N' 0.0061 0.0033
                         'International Tables Vol C Tables 4.2.6.8 and 6.1.1.4'
    'O' 'O' 0.0106 0.0060
                         'International Tables Vol C Tables 4.2.6.8 and 6.1.1.4'
_computing_data_collection     'SMART (Bruker, 1999)'
_computing_cell_refinement     'SAINT (Bruker, 1999)'
_computing_data_reduction     'SAINT (Bruker, 1999)'
_computing_structure_solution     'SHELXS97 (Sheldrick, 2008)'
_computing_structure_refinement     'SHELXL97 (Sheldrick, 2008)'
_computing_molecular_graphics     'SHELXTL (Sheldrick, 2008)'
_computing_publication_material     'SHELXTL (Sheldrick, 2008)'
loop_
    _atom_site_type_symbol
    _atom_site_label
    _atom_site_fract_x
    _atom_site_fract_y
    _atom_site_fract_z
    _atom_site_U_iso_or_equiv
    _atom_site_adp_type
    _atom_site_calc_flag
    _atom_site_refinement_flags
    _atom_site_occupancy
    _atom_site_disorder_assembly
    _atom_site_disorder_group
    N N1 0.17786(9) -0.1619(2) -0.12948(15) 0.0577(6) Uani d . 1 . .
    N N2 0.45460(10) 0.1575(2) 0.1025(2) 0.0746(8) Uani d . 1 . .
    N N3 0.65269(7) 0.10798(16) 0.27094(12) 0.0441(5) Uani d . 1 . .
    N N4 0.79727(7) 0.09102(16) 0.33957(12) 0.0442(5) Uani d . 1 . .
    N N5 0.78530(8) 0.18315(16) 0.38510(13) 0.0456(5) Uani d . 1 . .
    O O1 0.14745(8) -0.0959(2) -0.10853(15) 0.0924(8) Uani d . 1 . .
    O O2 0.16274(8) -0.23197(19) -0.18340(15) 0.0838(7) Uani d . 1 . .
    O O3 0.41585(6) -0.06411(14) 0.08900(11) 0.0522(5) Uani d . 1 . .
    O O4 0.48334(7) -0.23900(15) 0.14053(13) 0.0675(6) Uani d . 1 . .
    O O5 0.45720(10) 0.2406(2) 0.1478(2) 0.1103(9) Uani d . 1 . .
    O O6 0.42595(15) 0.1535(3) 0.0360(2) 0.1733(17) Uani d . 1 . .
    O O7 0.74844(6) -0.04709(15) 0.25573(11) 0.0559(5) Uani d . 1 . .
    C C1 0.30688(10) -0.06890(19) 0.00891(16) 0.0471(6) Uani d . 1 . .
    H H1 0.3190 -0.0199 0.0530 0.057 Uiso calc R 1 . .
    C C2 0.25251(10) -0.0791(2) -0.02563(16) 0.0471(6) Uani d . 1 . .
    H H2 0.2279 -0.0369 -0.0056 0.057 Uiso calc R 1 . .
    C C3 0.23550(9) -0.15309(19) -0.09037(15) 0.0402(6) Uani d . 1 . .
    C C4 0.27074(10) -0.2174(2) -0.12056(16) 0.0479(6) Uani d . 1 . .
    H H4 0.2584 -0.2679 -0.1636 0.057 Uiso calc R 1 . .
    C C5 0.32471(10) -0.2054(2) -0.08570(16) 0.0524(7) Uani d . 1 . .
    H H5 0.3491 -0.2483 -0.1058 0.063 Uiso calc R 1 . .
    C C6 0.34367(9) -0.1309(2) -0.02133(15) 0.0442(6) Uani d . 1 . .
    C C7 0.40340(11) -0.1185(3) 0.01048(19) 0.0792(10) Uani d . 1 . .
    H H7A 0.4201 -0.1919 0.0156 0.095 Uiso calc R 1 . .
    H H7B 0.4176 -0.0752 -0.0287 0.095 Uiso calc R 1 . .
    C C8 0.46952(9) -0.0463(2) 0.12145(15) 0.0445(6) Uani d . 1 . .
    C C9 0.50518(9) -0.1341(2) 0.14976(16) 0.0454(6) Uani d . 1 . .
    C C10 0.55822(9) -0.1122(2) 0.18748(16) 0.0462(6) Uani d . 1 . .
    H H10 0.5818 -0.1716 0.2042 0.055 Uiso calc R 1 . .
    C C11 0.57716(9) -0.0028(2) 0.20097(15) 0.0411(6) Uani d . 1 . .
    C C12 0.54226(9) 0.0855(2) 0.17466(15) 0.0455(6) Uani d . 1 . .
    H H12 0.5539 0.1593 0.1839 0.055 Uiso calc R 1 . .
    C C13 0.48995(9) 0.0621(2) 0.13456(16) 0.0459(6) Uani d . 1 . .
    C C14 0.51973(13) -0.3321(2) 0.1583(2) 0.0860(11) Uani d . 1 . .
    H H14A 0.5425 -0.3321 0.1202 0.129 Uiso calc R 1 . .
    H H14B 0.4997 -0.4007 0.1528 0.129 Uiso calc R 1 . .
    H H14C 0.5414 -0.3256 0.2140 0.129 Uiso calc R 1 . .
    C C15 0.63347(9) 0.0136(2) 0.24335(16) 0.0452(6) Uani d . 1 . .
    H H15 0.6563 -0.0480 0.2505 0.054 Uiso calc R 1 . .
    C C16 0.70778(9) 0.11570(18) 0.30688(14) 0.0391(6) Uani d . 1 . .
    C C17 0.74983(9) 0.0415(2) 0.29486(15) 0.0418(6) Uani d . 1 . .
    C C18 0.73083(9) 0.20013(19) 0.35782(15) 0.0414(6) Uani d . 1 . .
    C C19 0.70450(11) 0.3001(2) 0.38397(17) 0.0575(7) Uani d . 1 . .
    H H19A 0.7146 0.3658 0.3580 0.086 Uiso calc R 1 . .
    H H19B 0.7157 0.3080 0.4431 0.086 Uiso calc R 1 . .
    H H19C 0.6662 0.2910 0.3677 0.086 Uiso calc R 1 . .
    C C20 0.82277(11) 0.2781(2) 0.39304(18) 0.0595(7) Uani d . 1 . .
    H H20A 0.8205 0.3102 0.3394 0.089 Uiso calc R 1 . .
    H H20B 0.8587 0.2522 0.4160 0.089 Uiso calc R 1 . .
    H H20C 0.8135 0.3337 0.4290 0.089 Uiso calc R 1 . .
    C C21 0.84699(9) 0.03300(19) 0.36710(16) 0.0447(6) Uani d . 1 . .
    C C22 0.87379(10) 0.0311(2) 0.45004(18) 0.0596(7) Uani d . 1 . .
    H H22 0.8601 0.0695 0.4891 0.072 Uiso calc R 1 . .
    C C23 0.92118(12) -0.0284(3) 0.4743(2) 0.0748(10) Uani d . 1 . .
    H H23 0.9394 -0.0296 0.5299 0.090 Uiso calc R 1 . .
    C C24 0.94167(12) -0.0855(3) 0.4174(3) 0.0758(10) Uani d . 1 . .
    H H24 0.9734 -0.1258 0.4346 0.091 Uiso calc R 1 . .
    C C25 0.91524(11) -0.0832(2) 0.3348(2) 0.0677(9) Uani d . 1 . .
    H H25 0.9292 -0.1219 0.2962 0.081 Uiso calc R 1 . .
    C C26 0.86791(10) -0.0234(2) 0.30924(19) 0.0549(7) Uani d . 1 . .
    H H26 0.8502 -0.0212 0.2534 0.066 Uiso calc R 1 . .
loop_
    _atom_site_aniso_label
    _atom_site_aniso_U_11
    _atom_site_aniso_U_22
    _atom_site_aniso_U_33
    _atom_site_aniso_U_12
    _atom_site_aniso_U_13
    _atom_site_aniso_U_23
    N1 0.0418(14) 0.0746(16) 0.0518(15) -0.0035(12) 0.0019(12) 0.0040(13)
    N2 0.0522(16) 0.0634(18) 0.095(2) 0.0082(13) -0.0074(15) 0.0167(16)
    N3 0.0350(12) 0.0457(12) 0.0496(13) -0.0031(9) 0.0065(10) 0.0016(10)
    N4 0.0339(12) 0.0459(12) 0.0482(13) -0.0017(9) 0.0009(9) -0.0022(10)
    N5 0.0396(12) 0.0440(12) 0.0499(13) -0.0071(9) 0.0045(10) -0.0059(10)
    O1 0.0398(12) 0.141(2) 0.0917(18) 0.0139(13) 0.0061(11) -0.0275(15)
    O2 0.0578(14) 0.0940(16) 0.0865(17) -0.0192(11) -0.0082(12) -0.0233(13)
    O3 0.0289(9) 0.0750(12) 0.0497(11) 0.0002(8) 0.0037(8) -0.0143(9)
    O4 0.0459(11) 0.0504(11) 0.0977(16) -0.0049(9) 0.0007(10) -0.0121(10)
    O5 0.0948(19) 0.0689(16) 0.159(3) 0.0270(14) 0.0149(17) 0.0107(17)
    O6 0.175(3) 0.122(2) 0.155(3) 0.037(2) -0.093(3) 0.025(2)
    O7 0.0407(10) 0.0532(11) 0.0691(13) -0.0016(8) 0.0043(9) -0.0156(10)
    C1 0.0434(16) 0.0509(15) 0.0441(16) -0.0005(12) 0.0050(12) -0.0112(12)
    C2 0.0387(15) 0.0512(15) 0.0504(16) 0.0070(11) 0.0089(12) -0.0030(13)
    C3 0.0353(14) 0.0419(14) 0.0409(15) -0.0028(11) 0.0043(11) 0.0061(11)
    C4 0.0480(16) 0.0460(15) 0.0449(16) -0.0012(12) 0.0020(12) -0.0068(12)
    C5 0.0468(17) 0.0593(17) 0.0493(17) 0.0116(12) 0.0082(13) -0.0090(13)
    C6 0.0351(14) 0.0553(15) 0.0395(15) 0.0038(11) 0.0037(11) -0.0042(12)
    C7 0.0435(18) 0.134(3) 0.057(2) 0.0033(17) 0.0059(15) -0.0360(19)
    C8 0.0284(13) 0.0637(17) 0.0404(15) -0.0015(12) 0.0061(11) -0.0036(12)
    C9 0.0333(14) 0.0495(15) 0.0525(17) -0.0038(12) 0.0087(12) -0.0087(12)
    C10 0.0361(15) 0.0474(15) 0.0532(17) 0.0056(11) 0.0070(12) -0.0056(12)
    C11 0.0319(13) 0.0514(15) 0.0404(15) -0.0003(11) 0.0095(11) -0.0023(11)
    C12 0.0378(15) 0.0454(15) 0.0516(17) -0.0024(11) 0.0075(12) 0.0027(12)
    C13 0.0344(14) 0.0513(16) 0.0498(16) 0.0056(12) 0.0057(12) 0.0061(12)
    C14 0.072(2) 0.0483(18) 0.129(3) 0.0055(16) 0.009(2) -0.0209(18)
    C15 0.0331(14) 0.0484(15) 0.0519(17) 0.0025(11) 0.0061(12) -0.0009(12)
    C16 0.0342(14) 0.0410(13) 0.0400(14) -0.0017(10) 0.0050(11) 0.0034(11)
    C17 0.0350(14) 0.0425(14) 0.0450(15) -0.0034(11) 0.0040(11) 0.0025(12)
    C18 0.0394(15) 0.0420(14) 0.0420(15) -0.0020(11) 0.0081(11) 0.0037(11)
    C19 0.0559(17) 0.0566(17) 0.0601(19) 0.0004(13) 0.0140(14) -0.0072(14)
    C20 0.0500(17) 0.0547(17) 0.069(2) -0.0153(13) 0.0060(14) -0.0055(14)
    C21 0.0302(14) 0.0433(14) 0.0566(18) -0.0069(11) 0.0027(12) 0.0102(12)
    C22 0.0435(16) 0.0712(19) 0.0592(19) -0.0060(14) 0.0028(14) 0.0157(15)
    C23 0.0453(18) 0.085(2) 0.082(2) -0.0057(16) -0.0090(17) 0.0290(19)
    C24 0.0403(18) 0.059(2) 0.123(3) 0.0019(14) 0.009(2) 0.023(2)
    C25 0.0491(19) 0.0482(17) 0.106(3) -0.0026(13) 0.0195(18) 0.0006(16)
    C26 0.0462(17) 0.0502(16) 0.066(2) -0.0015(12) 0.0085(14) 0.0014(14)
_geom_special_details
;
All e.s.d.'s (except the e.s.d. in the dihedral angle between two l.s. planes)
are estimated using the full covariance matrix. The cell e.s.d.'s are taken
into account individually in the estimation of e.s.d.'s in distances, angles
and torsion angles; correlations between e.s.d.'s in cell parameters are only
used when they are defined by crystal symmetry. An approximate (isotropic)
treatment of cell e.s.d.'s is used for estimating e.s.d.'s involving l.s.
planes.
;
loop_
    _geom_bond_atom_site_label_1
    _geom_bond_atom_site_label_2
    _geom_bond_site_symmetry_2
    _geom_bond_distance
    _geom_bond_publ_flag
    N1 O1 . 1.218(3) ?
    N1 O2 . 1.218(3) ?
    N1 C3 . 1.469(3) ?
    N2 O6 . 1.171(4) ?
    N2 O5 . 1.238(3) ?
    N2 C13 . 1.473(3) ?
    N3 C15 . 1.270(3) ?
    N3 C16 . 1.399(3) ?
    N4 C17 . 1.396(3) ?
    N4 N5 . 1.410(3) ?
    N4 C21 . 1.427(3) ?
    N5 C18 . 1.377(3) ?
    N5 C20 . 1.471(3) ?
    O3 C8 . 1.370(3) ?
    O3 C7 . 1.423(3) ?
    O4 C9 . 1.365(3) ?
    O4 C14 . 1.435(3) ?
    O7 C17 . 1.237(3) ?
    C1 C2 . 1.380(3) ?
    C1 C6 . 1.386(3) ?
    C1 H1 . 0.9300 ?
    C2 C3 . 1.379(3) ?
    C2 H2 . 0.9300 ?
    C3 C4 . 1.371(3) ?
    C4 C5 . 1.374(3) ?
    C4 H4 . 0.9300 ?
    C5 C6 . 1.385(3) ?
    C5 H5 . 0.9300 ?
    C6 C7 . 1.504(3) ?
    C7 H7A . 0.9700 ?
    C7 H7B . 0.9700 ?
    C8 C13 . 1.393(3) ?
    C8 C9 . 1.396(3) ?
    C9 C10 . 1.379(3) ?
    C10 C11 . 1.392(3) ?
    C10 H10 . 0.9300 ?
    C11 C12 . 1.385(3) ?
    C11 C15 . 1.460(3) ?
    C12 C13 . 1.376(3) ?
    C12 H12 . 0.9300 ?
    C14 H14A . 0.9600 ?
    C14 H14B . 0.9600 ?
    C14 H14C . 0.9600 ?
    C15 H15 . 0.9300 ?
    C16 C18 . 1.356(3) ?
    C16 C17 . 1.447(3) ?
    C18 C19 . 1.487(3) ?
    C19 H19A . 0.9600 ?
    C19 H19B . 0.9600 ?
    C19 H19C . 0.9600 ?
    C20 H20A . 0.9600 ?
    C20 H20B . 0.9600 ?
    C20 H20C . 0.9600 ?
    C21 C22 . 1.384(4) ?
    C21 C26 . 1.384(4) ?
    C22 C23 . 1.382(4) ?
    C22 H22 . 0.9300 ?
    C23 C24 . 1.369(5) ?
    C23 H23 . 0.9300 ?
    C24 C25 . 1.376(5) ?
    C24 H24 . 0.9300 ?
    C25 C26 . 1.385(4) ?
    C25 H25 . 0.9300 ?
    C26 H26 . 0.9300 ?
loop_
    _geom_angle_atom_site_label_1
    _geom_angle_atom_site_label_2
    _geom_angle_atom_site_label_3
    _geom_angle_site_symmetry_1
    _geom_angle_site_symmetry_3
    _geom_angle
    _geom_angle_publ_flag
    O1 N1 O2 . . 122.8(2) ?
    O1 N1 C3 . . 118.3(2) ?
    O2 N1 C3 . . 118.9(2) ?
    O6 N2 O5 . . 122.4(3) ?
    O6 N2 C13 . . 120.1(3) ?
    O5 N2 C13 . . 117.5(3) ?
    C15 N3 C16 . . 118.5(2) ?
    C17 N4 N5 . . 109.92(18) ?
    C17 N4 C21 . . 124.28(19) ?
    N5 N4 C21 . . 120.02(19) ?
    C18 N5 N4 . . 105.89(18) ?
    C18 N5 C20 . . 120.4(2) ?
    N4 N5 C20 . . 115.20(19) ?
    C8 O3 C7 . . 114.45(18) ?
    C9 O4 C14 . . 117.2(2) ?
    C2 C1 C6 . . 120.7(2) ?
    C2 C1 H1 . . 119.6 ?
    C6 C1 H1 . . 119.6 ?
    C3 C2 C1 . . 118.6(2) ?
    C3 C2 H2 . . 120.7 ?
    C1 C2 H2 . . 120.7 ?
    C4 C3 C2 . . 122.1(2) ?
    C4 C3 N1 . . 118.8(2) ?
    C2 C3 N1 . . 119.1(2) ?
    C3 C4 C5 . . 118.3(2) ?
    C3 C4 H4 . . 120.8 ?
    C5 C4 H4 . . 120.8 ?
    C4 C5 C6 . . 121.5(2) ?
    C4 C5 H5 . . 119.2 ?
    C6 C5 H5 . . 119.2 ?
    C5 C6 C1 . . 118.6(2) ?
    C5 C6 C7 . . 118.2(2) ?
    C1 C6 C7 . . 123.1(2) ?
    O3 C7 C6 . . 110.6(2) ?
    O3 C7 H7A . . 109.5 ?
    C6 C7 H7A . . 109.5 ?
    O3 C7 H7B . . 109.5 ?
    C6 C7 H7B . . 109.5 ?
    H7A C7 H7B . . 108.1 ?
    O3 C8 C13 . . 120.7(2) ?
    O3 C8 C9 . . 122.1(2) ?
    C13 C8 C9 . . 116.9(2) ?
    O4 C9 C10 . . 123.9(2) ?
    O4 C9 C8 . . 115.6(2) ?
    C10 C9 C8 . . 120.4(2) ?
    C9 C10 C11 . . 121.3(2) ?
    C9 C10 H10 . . 119.4 ?
    C11 C10 H10 . . 119.4 ?
    C12 C11 C10 . . 119.3(2) ?
    C12 C11 C15 . . 122.7(2) ?
    C10 C11 C15 . . 118.0(2) ?
    C13 C12 C11 . . 118.7(2) ?
    C13 C12 H12 . . 120.7 ?
    C11 C12 H12 . . 120.7 ?
    C12 C13 C8 . . 123.4(2) ?
    C12 C13 N2 . . 117.6(2) ?
    C8 C13 N2 . . 119.0(2) ?
    O4 C14 H14A . . 109.5 ?
    O4 C14 H14B . . 109.5 ?
    H14A C14 H14B . . 109.5 ?
    O4 C14 H14C . . 109.5 ?
    H14A C14 H14C . . 109.5 ?
    H14B C14 H14C . . 109.5 ?
    N3 C15 C11 . . 123.1(2) ?
    N3 C15 H15 . . 118.5 ?
    C11 C15 H15 . . 118.5 ?
    C18 C16 N3 . . 124.0(2) ?
    C18 C16 C17 . . 108.3(2) ?
    N3 C16 C17 . . 127.7(2) ?
    O7 C17 N4 . . 123.5(2) ?
    O7 C17 C16 . . 131.9(2) ?
    N4 C17 C16 . . 104.6(2) ?
    C16 C18 N5 . . 110.6(2) ?
    C16 C18 C19 . . 128.2(2) ?
    N5 C18 C19 . . 121.3(2) ?
    C18 C19 H19A . . 109.5 ?
    C18 C19 H19B . . 109.5 ?
    H19A C19 H19B . . 109.5 ?
    C18 C19 H19C . . 109.5 ?
    H19A C19 H19C . . 109.5 ?
    H19B C19 H19C . . 109.5 ?
    N5 C20 H20A . . 109.5 ?
    N5 C20 H20B . . 109.5 ?
    H20A C20 H20B . . 109.5 ?
    N5 C20 H20C . . 109.5 ?
    H20A C20 H20C . . 109.5 ?
    H20B C20 H20C . . 109.5 ?
    C22 C21 C26 . . 120.1(2) ?
    C22 C21 N4 . . 121.2(2) ?
    C26 C21 N4 . . 118.7(2) ?
    C23 C22 C21 . . 119.3(3) ?
    C23 C22 H22 . . 120.3 ?
    C21 C22 H22 . . 120.3 ?
    C24 C23 C22 . . 120.9(3) ?
    C24 C23 H23 . . 119.6 ?
    C22 C23 H23 . . 119.6 ?
    C23 C24 C25 . . 119.9(3) ?
    C23 C24 H24 . . 120.0 ?
    C25 C24 H24 . . 120.0 ?
    C24 C25 C26 . . 120.1(3) ?
    C24 C25 H25 . . 120.0 ?
    C26 C25 H25 . . 120.0 ?
    C21 C26 C25 . . 119.8(3) ?
    C21 C26 H26 . . 120.1 ?
    C25 C26 H26 . . 120.1 ?
loop_
    _geom_torsion_atom_site_label_1
    _geom_torsion_atom_site_label_2
    _geom_torsion_atom_site_label_3
    _geom_torsion_atom_site_label_4
    _geom_torsion_site_symmetry_1
    _geom_torsion_site_symmetry_2
    _geom_torsion_site_symmetry_3
    _geom_torsion_site_symmetry_4
    _geom_torsion
    _geom_torsion_publ_flag
    C17 N4 N5 C18 . . . . -9.2(2) ?
    C21 N4 N5 C18 . . . . -163.58(19) ?
    C17 N4 N5 C20 . . . . -145.0(2) ?
    C21 N4 N5 C20 . . . . 60.7(3) ?
    C6 C1 C2 C3 . . . . 0.6(4) ?
    C1 C2 C3 C4 . . . . 0.8(4) ?
    C1 C2 C3 N1 . . . . -178.0(2) ?
    O1 N1 C3 C4 . . . . -172.0(2) ?
    O2 N1 C3 C4 . . . . 5.4(3) ?
    O1 N1 C3 C2 . . . . 6.8(3) ?
    O2 N1 C3 C2 . . . . -175.8(2) ?
    C2 C3 C4 C5 . . . . -1.3(4) ?
    N1 C3 C4 C5 . . . . 177.5(2) ?
    C3 C4 C5 C6 . . . . 0.3(4) ?
    C4 C5 C6 C1 . . . . 1.0(4) ?
    C4 C5 C6 C7 . . . . -176.9(3) ?
    C2 C1 C6 C5 . . . . -1.5(4) ?
    C2 C1 C6 C7 . . . . 176.4(3) ?
    C8 O3 C7 C6 . . . . -178.1(2) ?
    C5 C6 C7 O3 . . . . -164.2(2) ?
    C1 C6 C7 O3 . . . . 17.9(4) ?
    C7 O3 C8 C13 . . . . 116.4(3) ?
    C7 O3 C8 C9 . . . . -69.5(3) ?
    C14 O4 C9 C10 . . . . -11.0(4) ?
    C14 O4 C9 C8 . . . . 171.8(3) ?
    O3 C8 C9 O4 . . . . 2.0(3) ?
    C13 C8 C9 O4 . . . . 176.2(2) ?
    O3 C8 C9 C10 . . . . -175.3(2) ?
    C13 C8 C9 C10 . . . . -1.1(4) ?
    O4 C9 C10 C11 . . . . -174.8(2) ?
    C8 C9 C10 C11 . . . . 2.3(4) ?
    C9 C10 C11 C12 . . . . -1.2(4) ?
    C9 C10 C11 C15 . . . . 178.3(2) ?
    C10 C11 C12 C13 . . . . -1.1(4) ?
    C15 C11 C12 C13 . . . . 179.4(2) ?
    C11 C12 C13 C8 . . . . 2.3(4) ?
    C11 C12 C13 N2 . . . . -176.2(2) ?
    O3 C8 C13 C12 . . . . 173.1(2) ?
    C9 C8 C13 C12 . . . . -1.2(4) ?
    O3 C8 C13 N2 . . . . -8.4(4) ?
    C9 C8 C13 N2 . . . . 177.2(2) ?
    O6 N2 C13 C12 . . . . 135.8(4) ?
    O5 N2 C13 C12 . . . . -43.2(4) ?
    O6 N2 C13 C8 . . . . -42.7(5) ?
    O5 N2 C13 C8 . . . . 138.2(3) ?
    C16 N3 C15 C11 . . . . -176.8(2) ?
    C12 C11 C15 N3 . . . . 11.5(4) ?
    C10 C11 C15 N3 . . . . -168.0(2) ?
    C15 N3 C16 C18 . . . . -161.3(2) ?
    C15 N3 C16 C17 . . . . 21.5(4) ?
    N5 N4 C17 O7 . . . . -173.0(2) ?
    C21 N4 C17 O7 . . . . -20.0(4) ?
    N5 N4 C17 C16 . . . . 6.8(2) ?
    C21 N4 C17 C16 . . . . 159.8(2) ?
    C18 C16 C17 O7 . . . . 178.0(3) ?
    N3 C16 C17 O7 . . . . -4.5(4) ?
    C18 C16 C17 N4 . . . . -1.8(3) ?
    N3 C16 C17 N4 . . . . 175.7(2) ?
    N3 C16 C18 N5 . . . . 178.4(2) ?
    C17 C16 C18 N5 . . . . -4.0(3) ?
    N3 C16 C18 C19 . . . . -1.7(4) ?
    C17 C16 C18 C19 . . . . 175.9(2) ?
    N4 N5 C18 C16 . . . . 8.1(3) ?
    C20 N5 C18 C16 . . . . 141.0(2) ?
    N4 N5 C18 C19 . . . . -171.8(2) ?
    C20 N5 C18 C19 . . . . -39.0(3) ?
    C17 N4 C21 C22 . . . . -123.6(3) ?
    N5 N4 C21 C22 . . . . 26.8(3) ?
    C17 N4 C21 C26 . . . . 55.4(3) ?
    N5 N4 C21 C26 . . . . -154.1(2) ?
    C26 C21 C22 C23 . . . . -0.6(4) ?
    N4 C21 C22 C23 . . . . 178.4(2) ?
    C21 C22 C23 C24 . . . . -0.2(4) ?
    C22 C23 C24 C25 . . . . 0.6(4) ?
    C23 C24 C25 C26 . . . . -0.1(4) ?
    C22 C21 C26 C25 . . . . 1.1(4) ?
    N4 C21 C26 C25 . . . . -178.0(2) ?
    C24 C25 C26 C21 . . . . -0.7(4) ?
loop_
    _geom_hbond_atom_site_label_D
    _geom_hbond_atom_site_label_H
    _geom_hbond_atom_site_label_A
    _geom_hbond_site_symmetry_A
    _geom_hbond_distance_DH
    _geom_hbond_distance_HA
    _geom_hbond_distance_DA
    _geom_hbond_angle_DHA
    _geom_hbond_publ_flag
    C15 H15 O7 . 0.93 2.35 2.997(3) 127 yes
    C4 H4 O7 8_445 0.93 2.56 3.447(3) 159 yes
data_global
_journal_date_recd_electronic     2010-09-27
_journal_date_accepted     2010-09-30
_journal_name_full     'Acta Crystallographica, Section E'
_journal_year     2010
_journal_volume     66
_journal_issue     11
_journal_page_first     o2783
_journal_page_last     o2783
_journal_paper_category     QO
_journal_coeditor_code     HB5658
_publ_contact_author_name     "Liao, Lei"
_publ_contact_author_address
;
'School of Manufacturing Science and Engineening
Southwest University of Science and Technology
Mianyang City, Sichuan Province, 621010
P. R. China
'
;
_publ_contact_author_email     liao_lei99@163.com
_publ_contact_author_fax     '086(0816)3267994'
_publ_contact_author_phone     '086(0816)3269228'
_publ_section_title
;\
4-[(<i>E</i>)-3-Methoxy-5-nitro-4-(4-nitrobenzyloxy)benzylideneamino]-1,5-\
dimethyl-2-phenyl-1<i>H</i>-pyrazol-3(2<i>H</i>)-one
;
loop_
    _publ_author_name
    _publ_author_address
    "Liao, Lei"
;
School of Manufacturing Science and Engineering
Southwest University of Science and Technology
Mianyang City, Sichuan Province 621010
People's Republic of China
;
