# Supplementary material for: 4-[(E)-3-Meth­oxy-5-nitro-4-(4-nitro­benz­yloxy)benzyl­idene­amino]-1,5-dimethyl-2-phenyl-1H-pyrazol-3(2H)-one
Source: Acta Crystallogr Sect E Struct Rep Online. 2010 Oct 9;66(Pt 11):o2783. doi: 10.1107/S1600536810039152 (PMC3009282; doi:10.1107/S1600536810039152)
Supplement: Supplementary file 2 [file e-66-o2783-Isup2.hkl]

# 
# h,k,l, Fc-squared, Fo-squared, sigma(Fo-squared) and status flag 
# 
data_I
_shelx_title ' 71105A in C2/c' 
_shelx_refln_list_code          4 
_shelx_F_calc_maximum      541.85 
_exptl_crystal_F_000      2160.00 
_reflns_d_resolution_high  0.8403 
 
loop_ 
 _symmetry_equiv_pos_as_xyz 
 'x, y, z' 
 '-x, y, -z+1/2' 
 'x+1/2, y+1/2, z' 
 '-x+1/2, y+1/2, -z+1/2' 
 '-x, -y, -z' 
 'x, -y, z-1/2' 
 '-x+1/2, -y+1/2, -z' 
 'x+1/2, -y+1/2, z-1/2' 
 
_cell_length_a    25.6710 
_cell_length_b    11.9327 
_cell_length_c    16.6173 
_cell_angle_alpha  90.000 
_cell_angle_beta  103.972 
_cell_angle_gamma  90.000 
 
_shelx_F_squared_multiplier     1.000 
 
loop_ 
 _refln_index_h 
 _refln_index_k 
 _refln_index_l 
 _refln_F_squared_calc 
 _refln_F_squared_meas 
 _refln_F_squared_sigma 
 _refln_observed_status 
   2   0   0     8374.59     8117.76    192.25 o 
   4   0   0    22958.00    22151.11    507.98 o 
   6   0   0      259.29      260.75     21.42 o 
   8   0   0     3877.41     4064.94    118.40 o 
  10   0   0    31376.49    32327.28    754.35 o 
  12   0   0    16734.62    18683.22    460.62 o 
  14   0   0     3064.04     3774.02    132.21 o 
  16   0   0      317.09      477.25     49.90 o 
  18   0   0     4736.49     5069.62    174.78 o 
  20   0   0     1239.46     1215.54     90.21 o 
  22   0   0       52.16        1.97     54.41 o 
  24   0   0     2115.05     2609.79    151.38 o 
  26   0   0       45.02      154.76     86.54 o 
  28   0   0       32.29       26.50     96.69 o 
   1   1   0    29167.05    28030.05    650.33 o 
   3   1   0    29631.74    29302.79    473.26 o 
   5   1   0     1170.82     1182.53     49.61 o 
   7   1   0     3750.63     3859.81     64.44 o 
   9   1   0      814.80      768.86     25.40 o 
  11   1   0     4605.36     5346.47    112.21 o 
  13   1   0       15.50       22.76     21.47 o 
  15   1   0     1453.38     1479.14     55.02 o 
  17   1   0        0.19       16.48     24.31 o 
  19   1   0       14.36       24.34     24.91 o 
  21   1   0      535.54      677.95     61.09 o 
  23   1   0      163.11      215.11     55.51 o 
  25   1   0      264.50      346.17     98.95 o 
  27   1   0       52.26      130.42     64.78 o 
  29   1   0       13.72       27.56     80.02 o 
   0   2   0     9175.36     9317.23    224.11 o 
   2   2   0     3880.42     3434.65     58.99 o 
   4   2   0    36204.39    35280.14    530.37 o 
   6   2   0    38429.01    40002.35    449.95 o 
   8   2   0    15461.24    15344.78    213.66 o 
  10   2   0     3186.01     3698.35     78.91 o 
  12   2   0     1336.63     1356.40     39.98 o 
  14   2   0     3443.44     3712.88     76.58 o 
  16   2   0     4075.95     4079.34    103.05 o 
  18   2   0    15512.84    14831.68    403.39 o 
  20   2   0     1622.18     1585.88     72.52 o 
  22   2   0      539.74      628.37     66.30 o 
  24   2   0     1521.80     1512.02     85.10 o 
  26   2   0       46.43       12.25     57.68 o 
  28   2   0       70.21       18.84     79.92 o 
   1   3   0    10722.00    10514.36    145.47 o 
   3   3   0      299.37      390.68     16.14 o 
   5   3   0    11424.49    11197.66    136.79 o 
   7   3   0      845.88      812.33     21.24 o 
   9   3   0     4690.31     4818.12     72.16 o 
  11   3   0      860.09      758.81     25.53 o 
  13   3   0      709.39      787.05     28.27 o 
  15   3   0        1.17       -1.79     35.80 o 
  17   3   0     1005.93      835.69     40.70 o 
  19   3   0     1578.64     1456.82    176.47 o 
  21   3   0      538.66      696.02     64.94 o 
  23   3   0       15.00       16.49     45.92 o 
  25   3   0       42.77       28.31     61.88 o 
  27   3   0       21.47      -23.58     64.59 o 
   0   4   0      415.31      398.90     17.73 o 
   2   4   0     1304.56     1206.17     29.87 o 
   4   4   0      773.04      881.16     21.77 o 
   6   4   0      647.41      695.74     19.67 o 
   8   4   0     7155.92     7252.36    117.71 o 
  10   4   0     1311.73     1475.25     43.42 o 
  12   4   0      125.00      133.03     18.48 o 
  14   4   0     1621.40     1682.05     43.46 o 
  16   4   0      411.87      478.75     28.62 o 
  18   4   0     1049.46      989.00     40.11 o 
  20   4   0     6438.38     6276.86    113.17 o 
  22   4   0       17.43       11.85     33.16 o 
  24   4   0      112.29      121.50     43.29 o 
  26   4   0       28.63       59.08     49.23 o 
  28   4   0        2.92       63.12     73.49 o 
   1   5   0     1299.52     1191.85     28.16 o 
   3   5   0      726.47      824.05     22.51 o 
   5   5   0      583.21      652.97     33.89 o 
   7   5   0     1375.60     1305.51     28.25 o 
   9   5   0      324.99      240.67     34.04 o 
  11   5   0        0.50       31.34     13.40 o 
  13   5   0        1.37       -7.00     15.57 o 
  15   5   0       69.54       96.97     22.13 o 
  17   5   0     1367.12     1150.58     54.69 o 
  19   5   0     3054.89     3019.13     71.02 o 
  21   5   0       25.80       -5.89     29.23 o 
  23   5   0        5.63        1.05     50.33 o 
  25   5   0      257.88      343.86     98.52 o 
  27   5   0        2.48        9.67     66.13 o 
   0   6   0     5989.90     6165.85    119.20 o 
   2   6   0      544.86      537.78     20.84 o 
   4   6   0     1202.88     1432.87     33.00 o 
   6   6   0      550.31      773.92     32.55 o 
   8   6   0      436.26      341.72     15.76 o 
  10   6   0      132.73      103.29     16.16 o 
  12   6   0      643.50      568.02     27.37 o 
  14   6   0      288.88      238.39     31.00 o 
  16   6   0      177.70      159.04     32.56 o 
  18   6   0      169.95      153.20     46.01 o 
  20   6   0     2433.52     2420.95     98.66 o 
  22   6   0      410.12      374.58     51.96 o 
  24   6   0        9.93        7.34     41.79 o 
  26   6   0        4.09      -15.44     62.67 o 
   1   7   0        1.59       -3.31     15.12 o 
   3   7   0      135.82      174.28     18.27 o 
   5   7   0     3162.02     3803.32     64.38 o 
   7   7   0        2.95       29.50     15.15 o 
   9   7   0      711.41      651.07     34.14 o 
  11   7   0       22.84        7.81     20.65 o 
  13   7   0      132.38      141.49     28.22 o 
  15   7   0     2856.81     2853.64     79.00 o 
  17   7   0     1639.12     1549.50     62.35 o 
  19   7   0     3269.74     3150.15    109.42 o 
  21   7   0      208.10      101.77     42.74 o 
  23   7   0        1.64      -62.00     41.33 o 
  25   7   0       84.66      112.36     52.56 o 
   0   8   0      261.88      348.42     61.17 o 
   2   8   0     3707.55     3883.41     82.07 o 
   4   8   0     3957.62     4076.29     84.14 o 
   6   8   0     2657.48     2576.25     53.18 o 
   8   8   0       25.81       46.16     23.07 o 
  10   8   0      332.23      254.42     33.22 o 
  12   8   0       66.21       95.03     32.09 o 
  14   8   0     1085.65     1016.03     65.40 o 
  16   8   0       75.81       77.08     33.64 o 
  18   8   0      454.98      458.14     50.90 o 
  20   8   0        3.44        0.70     37.20 o 
  22   8   0        0.17        9.43     42.82 o 
  24   8   0       41.50       97.56     50.89 o 
   1   9   0      716.91      738.63     33.04 o 
   3   9   0     1035.56      910.41     41.49 o 
   5   9   0      715.11      807.65     54.42 o 
   7   9   0       16.18       53.64     42.43 o 
   9   9   0        1.93      -11.44     33.66 o 
  11   9   0      200.58      196.26     37.69 o 
  13   9   0      428.24      447.06     43.78 o 
  15   9   0       63.40      170.34     40.22 o 
  17   9   0      287.62      299.42     80.39 o 
  19   9   0        0.01       36.34     39.16 o 
  21   9   0       56.94       65.44     44.88 o 
   0  10   0       68.78       45.33     34.41 o 
   2  10   0     1187.20     1024.83     39.50 o 
   4  10   0     1367.31     1380.70     71.55 o 
   6  10   0       94.53       46.92     37.85 o 
   8  10   0     1483.90     1325.12    101.48 o 
  10  10   0      233.48      223.18     47.96 o 
  12  10   0     1032.80      955.16     65.76 o 
  14  10   0     1412.59     1310.43     83.72 o 
  16  10   0       98.63       79.01     53.09 o 
  18  10   0       98.69       59.51     92.32 o 
  20  10   0        9.52       29.86     54.59 o 
   1  11   0      710.29      862.05     70.68 o 
   3  11   0       98.51       94.53     36.39 o 
   5  11   0     1413.32     1415.46     59.30 o 
   7  11   0      177.78      225.88     52.55 o 
   9  11   0      300.91      286.40     56.52 o 
  11  11   0      159.19      147.24     52.42 o 
  13  11   0        6.80       18.47     48.02 o 
  15  11   0       19.35      -28.37     50.63 o 
  17  11   0       20.71      -22.29     49.29 o 
   0  12   0        0.45      -26.28     43.65 o 
   2  12   0     1259.62     1216.90     58.53 o 
   4  12   0        0.09      -39.44     34.54 o 
   6  12   0       26.57      -40.70     34.87 o 
   8  12   0      392.58      416.13     50.43 o 
  10  12   0       76.98       74.32     39.77 o 
  12  12   0      123.88      169.18     60.74 o 
  14  12   0        3.94      -55.46     53.56 o 
   1  13   0       76.50      134.92     68.92 o 
   3  13   0       23.05       11.34     41.06 o 
   5  13   0        4.68       75.96     42.16 o 
   7  13   0       14.67       -7.62     41.62 o 
   9  13   0        0.03      -44.83     42.26 o 
  11  13   0        0.02       16.61     44.68 o 
   0  14   0        4.88       56.38     86.82 o 
   2  14   0        0.03       -0.99     56.90 o 
   4  14   0        6.09        8.88     47.40 o 
 -29   1   1       39.45       14.88     92.92 o 
 -27   1   1       29.57       98.38     70.99 o 
 -25   1   1      945.08     1228.16     96.58 o 
 -23   1   1        0.36       -5.95     30.77 o 
 -21   1   1      996.43      735.98    158.14 o 
 -19   1   1      118.82       51.13     30.99 o 
 -17   1   1      478.31      559.01     63.29 o 
 -15   1   1      384.98      453.59     38.77 o 
 -13   1   1    18153.73    17884.82    313.51 o 
 -11   1   1      315.32      246.62     26.99 o 
  -9   1   1     1399.47     1516.03     39.07 o 
  -7   1   1     4873.55     4858.95     99.95 o 
  -5   1   1       30.56       28.90     10.99 o 
  -3   1   1        0.67       -1.55      4.78 o 
  -1   1   1    11033.18    10705.91    179.79 o 
   1   1   1      127.04      121.40      7.18 o 
   3   1   1      659.23      560.83     30.66 o 
   5   1   1    29547.95    30222.94    397.29 o 
   7   1   1    28666.24    28776.83    383.04 o 
   9   1   1      831.50      982.46     35.65 o 
  11   1   1    35325.26    37082.14    614.03 o 
  13   1   1     5520.74     6125.67    132.46 o 
  15   1   1       21.37      -18.97     21.43 o 
  17   1   1       13.64       -5.65     24.99 o 
  19   1   1       13.39       75.80     49.19 o 
  21   1   1      306.03      485.47     91.05 o 
  23   1   1      312.94      539.92     66.28 o 
  25   1   1        7.38       30.23     49.80 o 
  27   1   1      129.69      153.65     74.00 o 
  29   1   1       80.11      188.97     81.40 o 
 -28   2   1      104.43      223.97     87.48 o 
 -26   2   1       39.12      -13.10    110.22 o 
 -24   2   1      241.92      377.17     69.09 o 
 -22   2   1      191.74      196.93     45.59 o 
 -20   2   1      606.85      700.75     57.87 o 
 -18   2   1     3297.74     3315.15     94.77 o 
 -16   2   1     7281.46     7161.32    153.35 o 
 -14   2   1       10.63      -12.00     16.61 o 
 -12   2   1    18476.82    19223.01    270.36 o 
 -10   2   1     8751.43     8639.73    131.16 o 
  -8   2   1     4048.37     4067.56     68.46 o 
  -6   2   1    24913.38    25511.61    291.14 o 
  -4   2   1    21974.77    22005.03    250.33 o 
  -2   2   1    27749.22    27403.55    580.42 o 
   0   2   1    44570.89    47337.39   1078.25 o 
   2   2   1    21319.15    20721.60    546.97 o 
   4   2   1     4919.75     5392.16     75.27 o 
   6   2   1    12125.35    12148.58    153.84 o 
   8   2   1     1670.79     1267.57     37.31 o 
  10   2   1      394.18      436.28     23.21 o 
  12   2   1      392.43      376.25     63.41 o 
  14   2   1      532.18      471.35     36.85 o 
  16   2   1      755.47      922.86     47.43 o 
  18   2   1     1141.24     1033.00     55.94 o 
  20   2   1      373.26      487.80     53.91 o 
  22   2   1      915.82      881.21     79.07 o 
  24   2   1      350.23      272.15     62.58 o 
  26   2   1      239.61      265.80     63.15 o 
  28   2   1        4.67       45.43     69.20 o 
 -29   3   1       74.26      217.01     67.31 o 
 -27   3   1       14.04      -40.83     93.17 o 
 -25   3   1       24.79       22.86     57.17 o 
 -23   3   1      437.83      492.08    109.87 o 
 -21   3   1       11.00      -47.94     38.34 o 
 -19   3   1     5104.19     4839.69    123.37 o 
 -17   3   1        4.35      -17.21     22.40 o 
 -15   3   1       30.18       33.18     19.42 o 
 -13   3   1       33.15      -11.02     13.79 o 
 -11   3   1     8893.17     8643.33    116.97 o 
  -9   3   1      256.85      198.32     19.16 o 
  -7   3   1     8648.81     8263.66    105.69 o 
  -5   3   1     8844.13     8578.18    122.06 o 
  -3   3   1     7795.55     7591.62     93.61 o 
  -1   3   1     7342.91     6952.44     76.75 o 
   1   3   1    29452.74    30496.13    307.83 o 
   3   3   1     6602.60     6587.84    172.76 o 
   5   3   1     6292.07     6246.53     83.12 o 
   7   3   1     4482.67     4606.27     68.75 o 
   9   3   1     3838.83     3757.83     61.56 o 
  11   3   1      330.34      346.70     22.51 o 
  13   3   1      521.55      666.26     27.45 o 
  15   3   1      163.54      141.29     25.77 o 
  17   3   1      110.05      110.17     42.99 o 
  19   3   1     1855.59     1695.35     86.40 o 
  21   3   1     1889.05     1742.20     79.20 o 
  23   3   1       37.23       80.49     47.81 o 
  25   3   1      252.12      331.04     65.27 o 
  27   3   1       74.72       56.57     64.50 o 
 -28   4   1       11.65      -45.98     55.12 o 
 -26   4   1       25.51      -77.37     51.58 o 
 -24   4   1      581.58      683.04     62.06 o 
 -22   4   1      331.11      312.58     42.98 o 
 -20   4   1     9916.99     9887.17    177.91 o 
 -18   4   1       65.85       61.76     23.44 o 
 -16   4   1     1607.01     1565.43     52.91 o 
 -14   4   1     1898.15     1720.94     42.86 o 
 -12   4   1     3116.72     3184.79     58.06 o 
 -10   4   1     4233.48     4291.25     67.33 o 
  -8   4   1      370.22      368.82     17.14 o 
  -6   4   1    12557.34    13462.98    162.76 o 
  -4   4   1     1997.33     2111.40     34.27 o 
  -2   4   1     3948.49     3881.06     54.13 o 
   0   4   1    10539.94    11575.92    167.77 o 
   2   4   1     2286.25     2272.89     38.48 o 
   4   4   1      638.03      709.94     19.13 o 
   6   4   1    14579.37    14872.83    159.24 o 
   8   4   1     1035.99     1115.38     28.91 o 
  10   4   1      156.88      273.49     20.71 o 
  12   4   1       97.35       55.38     16.21 o 
  14   4   1      265.23      351.74     26.84 o 
  16   4   1      432.89      388.43     43.78 o 
  18   4   1        4.64       34.66     24.36 o 
  20   4   1       53.77       40.84     31.11 o 
  22   4   1      447.42      504.65     50.80 o 
  24   4   1      266.15      259.31     46.58 o 
  26   4   1      213.32      179.79     52.37 o 
  28   4   1       52.29      182.15     78.63 o 
 -27   5   1        0.68       73.72     73.72 o 
 -25   5   1      281.29      436.70    114.17 o 
 -23   5   1      783.01      902.23    114.25 o 
 -21   5   1      831.98      873.22     51.38 o 
 -19   5   1        7.75      -16.15     24.45 o 
 -17   5   1      236.99      303.37     36.56 o 
 -15   5   1       72.43       65.80     20.12 o 
 -13   5   1       70.01       72.92     18.31 o 
 -11   5   1      825.71      895.42     28.45 o 
  -9   5   1     7161.17     7966.49    123.62 o 
  -7   5   1      999.65      906.91     23.40 o 
  -5   5   1    12992.10    13335.97    191.56 o 
  -3   5   1      138.35       90.13     15.06 o 
  -1   5   1      336.15      354.37     15.85 o 
   1   5   1     2531.81     2410.12     48.13 o 
   3   5   1    13069.69    13527.04    165.13 o 
   5   5   1    16822.55    18238.41    217.10 o 
   7   5   1      106.66       97.36     14.56 o 
   9   5   1       17.14       51.69     14.58 o 
  11   5   1       15.77       16.70     15.36 o 
  13   5   1       83.78      110.20     19.52 o 
  15   5   1     2215.67     2124.44     55.01 o 
  17   5   1     3797.39     3619.58     76.00 o 
  19   5   1      449.19      413.14     37.92 o 
  21   5   1      189.23      201.55     39.31 o 
  23   5   1      128.45      117.63     52.48 o 
  25   5   1       47.14       99.39     72.45 o 
  27   5   1        6.81       51.83     68.02 o 
 -26   6   1       11.95       31.00     71.42 o 
 -24   6   1       94.35      117.92     54.07 o 
 -22   6   1      572.92      675.43     62.06 o 
 -20   6   1        4.36      -23.08     32.72 o 
 -18   6   1     1864.97     1696.36     54.81 o 
 -16   6   1        2.60       26.70     28.99 o 
 -14   6   1      424.44      497.73     30.33 o 
 -12   6   1      218.72      189.26     27.63 o 
 -10   6   1     1872.65     1842.66     52.40 o 
  -8   6   1      471.48      599.68     22.76 o 
  -6   6   1     2136.22     2357.22     44.15 o 
  -4   6   1     1218.49     1350.72     38.45 o 
  -2   6   1      481.17      481.21     23.27 o 
   0   6   1      208.92      246.83     15.58 o 
   2   6   1     5195.41     5528.84     80.84 o 
   4   6   1       11.39       31.04     12.80 o 
   6   6   1     1470.25     1628.83     37.28 o 
   8   6   1       95.14      102.77     13.41 o 
  10   6   1      194.25      201.41     20.53 o 
  12   6   1      197.54      198.19     30.31 o 
  14   6   1       23.54       42.20     25.49 o 
  16   6   1      758.47      791.34     51.44 o 
  18   6   1     2449.51     2553.85     79.41 o 
  20   6   1       62.82      116.15     39.47 o 
  22   6   1      153.84      179.98     45.26 o 
  24   6   1      147.31      131.58     61.14 o 
  26   6   1       18.64       36.77     97.96 o 
 -25   7   1       50.53       31.18     50.68 o 
 -23   7   1      121.93      128.32     44.28 o 
 -21   7   1      712.37      701.65     59.35 o 
 -19   7   1       22.52       -4.29     32.83 o 
 -17   7   1      572.65      547.32     49.30 o 
 -15   7   1     2925.71     2978.18     67.53 o 
 -13   7   1       30.58      -11.31     19.12 o 
 -11   7   1      253.79      233.37     29.45 o 
  -9   7   1     3217.58     3067.69     71.35 o 
  -7   7   1      182.99      175.64     19.11 o 
  -5   7   1       68.55       75.35     15.29 o 
  -3   7   1      103.28       91.02     18.79 o 
  -1   7   1      441.70      495.14     31.73 o 
   1   7   1     1863.67     1771.38     39.43 o 
   3   7   1       16.11       10.36     14.84 o 
   5   7   1       19.49       26.17     16.95 o 
   7   7   1      987.43     1147.28     44.15 o 
   9   7   1      657.03      643.42     36.20 o 
  11   7   1      142.10      158.88     28.23 o 
  13   7   1       10.87       11.52     25.52 o 
  15   7   1      130.45      134.59     32.10 o 
  17   7   1     1183.58     1067.35     55.11 o 
  19   7   1       41.21       44.92     37.16 o 
  21   7   1      275.35      257.35     49.43 o 
  23   7   1        6.35      -61.81     41.21 o 
  25   7   1      179.72      371.56     72.67 o 
 -24   8   1       49.67      -40.83     48.84 o 
 -22   8   1        1.41      -23.90     42.39 o 
 -20   8   1      756.39      856.21     64.68 o 
 -18   8   1      132.77      156.72     37.94 o 
 -16   8   1      158.59      215.00     39.51 o 
 -14   8   1       45.09       26.07     27.90 o 
 -12   8   1      779.91      731.65     43.95 o 
 -10   8   1       81.07       51.45     25.41 o 
  -8   8   1     2104.90     2413.44     63.55 o 
  -6   8   1      816.17      680.97     27.58 o 
  -4   8   1        9.37       61.16     22.96 o 
  -2   8   1     1004.77      996.48     40.60 o 
   0   8   1       84.62       66.71     23.53 o 
   2   8   1     1104.54     1205.16     42.71 o 
   4   8   1       21.59       11.63     18.68 o 
   6   8   1     2163.25     2206.61     49.76 o 
   8   8   1      513.28      601.19     41.35 o 
  10   8   1       56.63       34.98     24.50 o 
  12   8   1        2.38      -36.79     24.53 o 
  14   8   1      115.41      154.28     34.68 o 
  16   8   1      456.24      431.17     45.59 o 
  18   8   1      212.02      180.72     40.93 o 
  20   8   1       25.58      -21.03     37.64 o 
  22   8   1        2.41      -60.65     41.12 o 
  24   8   1       95.80       71.78     53.04 o 
 -23   9   1       29.13        9.11     47.48 o 
 -21   9   1       14.96       25.02     44.19 o 
 -19   9   1      226.19      291.25     46.74 o 
 -17   9   1      178.20      131.22     38.38 o 
 -15   9   1        6.82      -30.78     30.74 o 
 -13   9   1      568.58      658.56     65.46 o 
 -11   9   1     1574.59     1449.96     71.06 o 
  -9   9   1       69.35       41.14     34.78 o 
  -7   9   1       55.89       52.25     34.55 o 
  -5   9   1      122.26      176.36     30.92 o 
  -3   9   1      118.77      156.56     24.92 o 
  -1   9   1      599.43      635.95     43.37 o 
   1   9   1      504.81      557.76     46.74 o 
   3   9   1     2763.93     2530.63     67.21 o 
   5   9   1      737.55      718.99     99.23 o 
   7   9   1       60.39       31.03     31.96 o 
   9   9   1       14.94       45.82     36.99 o 
  11   9   1       53.00       22.76     29.35 o 
  13   9   1      853.61      850.41     52.05 o 
  15   9   1     2557.84     2213.07     75.61 o 
  17   9   1      592.23      608.77     54.88 o 
  19   9   1      128.61      124.72     45.09 o 
  21   9   1       46.93       56.32     45.14 o 
 -20  10   1        1.50        3.32     55.74 o 
 -18  10   1       76.25        1.89     48.85 o 
 -16  10   1       20.40       51.13     48.64 o 
 -14  10   1        9.78        6.06     41.72 o 
 -12  10   1      269.40      350.51     69.35 o 
 -10  10   1      397.73      371.65    103.03 o 
  -8  10   1      440.35      409.53     52.14 o 
  -6  10   1        3.59      -35.84     27.93 o 
  -4  10   1     1394.17     1252.11     90.94 o 
  -2  10   1      620.25      629.17     36.98 o 
   0  10   1      132.75      113.38     30.77 o 
   2  10   1      828.05      790.78     77.95 o 
   4  10   1      837.12      855.14     59.55 o 
   6  10   1     1327.03     1296.80     71.62 o 
   8  10   1      225.04      260.99     51.95 o 
  10  10   1       68.08       56.12     44.12 o 
  12  10   1        0.05       -8.21     38.54 o 
  14  10   1      422.12      423.97     90.49 o 
  16  10   1      562.85      646.48     72.75 o 
  18  10   1        5.81      -13.24     52.30 o 
  20  10   1       77.46       23.32     50.94 o 
 -19  11   1      303.10      289.32     66.35 o 
 -17  11   1        4.22       10.82     42.29 o 
 -15  11   1       22.21      -38.36     39.48 o 
 -13  11   1       87.26      102.59     39.94 o 
 -11  11   1       31.45      -48.20     33.17 o 
  -9  11   1      187.90      168.83     42.00 o 
  -7  11   1        2.85      -29.58     31.74 o 
  -5  11   1      567.98      646.77     83.54 o 
  -3  11   1     2785.44     2791.07     81.40 o 
  -1  11   1      870.33      892.49     48.22 o 
   1  11   1      511.70      574.86     40.50 o 
   3  11   1      186.82      262.78     52.75 o 
   5  11   1      148.15      187.62     49.37 o 
   7  11   1      214.74      229.52     57.22 o 
   9  11   1      693.37      544.69     63.54 o 
  11  11   1        1.02      -47.91     43.60 o 
  13  11   1       89.09       85.98     49.97 o 
  15  11   1        5.92       14.10     51.01 o 
  17  11   1      177.91      258.94     65.29 o 
 -16  12   1       26.86      -30.10     42.94 o 
 -14  12   1       55.65        6.96     41.74 o 
 -12  12   1        0.05        2.79     39.84 o 
 -10  12   1        0.10        2.09     36.43 o 
  -8  12   1       13.01      -20.67     39.40 o 
  -6  12   1       53.47       45.72     36.30 o 
  -4  12   1       48.56       63.79     39.10 o 
  -2  12   1      201.50      213.69     43.92 o 
   0  12   1      221.22      220.09     36.52 o 
   2  12   1      126.66       88.24     37.67 o 
   4  12   1       41.52        5.18     36.53 o 
   6  12   1      212.65      161.95     54.52 o 
   8  12   1      133.48      161.35     56.91 o 
  10  12   1      100.60      171.82    116.28 o 
  12  12   1        0.05      -29.00     49.63 o 
  14  12   1       14.18       22.68     55.32 o 
 -11  13   1       13.81      -10.86     44.27 o 
  -9  13   1      128.51       79.00     43.71 o 
  -7  13   1      212.66      190.74     45.89 o 
  -5  13   1      408.62      457.84     64.60 o 
  -3  13   1        0.08      -44.51     40.66 o 
  -1  13   1      177.93      324.27     73.15 o 
   1  13   1       14.01       53.37     52.61 o 
   3  13   1       31.00       26.65     41.34 o 
   5  13   1      192.74      256.85     46.47 o 
   7  13   1       50.51       37.21     58.47 o 
   9  13   1       79.45      105.69     58.01 o 
  11  13   1       52.56       68.40     59.52 o 
  -4  14   1       15.16       43.81     48.80 o 
  -2  14   1      181.01      231.40     67.67 o 
   0  14   1       73.96       93.77     63.78 o 
   2  14   1       59.68      120.50     62.48 o 
   4  14   1       23.04       60.37     46.62 o 
 -30   0   2       51.93      455.54    186.33 o 
 -28   0   2      236.08      543.21    168.01 o 
 -26   0   2      128.22       19.45     59.20 o 
 -24   0   2       48.15       -8.74     57.22 o 
 -22   0   2       34.58       27.06     49.61 o 
 -20   0   2       10.08      -60.89     40.59 o 
 -18   0   2      988.90      848.79     65.12 o 
 -16   0   2      111.94      126.01     37.49 o 
 -14   0   2    10341.96    12478.41    325.87 o 
 -12   0   2      687.63      736.59     45.67 o 
 -10   0   2     2993.24     2863.14     96.69 o 
  -8   0   2    35805.97    35736.66    825.81 o 
  -6   0   2    22812.57    21857.66    508.54 o 
  -4   0   2    13891.31    14140.75    333.76 o 
  -2   0   2     2651.61     2336.64     74.98 o 
   0   0   2     3724.17     3143.14     89.36 o 
   2   0   2       14.08       64.27     12.97 o 
   4   0   2     6151.98     5384.50    143.77 o 
   6   0   2      557.93      420.87     31.01 o 
   8   0   2      901.13     1050.63     53.28 o 
  10   0   2    18337.04    19324.82    475.84 o 
  12   0   2     3331.18     4664.25    153.63 o 
  14   0   2     4174.88     4642.55    160.12 o 
  16   0   2      183.42      260.47     51.59 o 
  18   0   2       69.47      165.19     51.59 o 
  20   0   2     2194.46     2282.51    121.78 o 
  22   0   2     1403.94     1189.88    100.35 o 
  24   0   2     1113.78     1134.91    126.29 o 
  26   0   2      456.13      584.65    108.81 o 
  28   0   2       84.13      147.43     89.36 o 
 -29   1   2        4.55      -55.05    107.83 o 
 -27   1   2      174.79      266.02     60.73 o 
 -25   1   2      466.55      571.90     63.62 o 
 -23   1   2      402.88      501.61     66.95 o 
 -21   1   2      100.93       19.89     54.97 o 
 -19   1   2      456.69      562.74     50.97 o 
 -17   1   2     2483.16     2420.11     54.45 o 
 -15   1   2     8970.77    10043.84    150.62 o 
 -13   1   2     1061.13     1188.39     45.87 o 
 -11   1   2     1201.07     1228.63     26.83 o 
  -9   1   2      394.59      382.27     17.82 o 
  -7   1   2       40.22       28.18      7.54 o 
  -5   1   2     5351.24     4946.00     73.70 o 
  -3   1   2    22968.58    22679.66    359.49 o 
  -1   1   2    28072.57    27175.13    443.28 o 
   1   1   2     2383.05     2353.27     68.50 o 
   3   1   2     7211.28     7222.28    104.53 o 
   5   1   2    13776.71    12814.12    179.37 o 
   7   1   2     1416.81     1363.45     43.13 o 
   9   1   2        0.23       22.90     14.51 o 
  11   1   2    23142.00    26835.56    712.92 o 
  13   1   2     1208.02     1269.42     63.57 o 
  15   1   2      391.87      604.88     48.12 o 
  17   1   2       17.19       38.36     27.85 o 
  19   1   2      268.45      429.79     90.49 o 
  21   1   2      284.89      281.49     46.74 o 
  23   1   2      925.06      769.50     72.40 o 
  25   1   2      232.16      403.45     65.16 o 
  27   1   2        8.61      -60.65     55.56 o 
 -28   2   2      373.62      864.85    123.17 o 
 -26   2   2     1774.71     1730.66     80.63 o 
 -24   2   2      839.23      804.62     98.52 o 
 -22   2   2      180.92      139.61     47.50 o 
 -20   2   2       63.12      122.45     36.39 o 
 -18   2   2      246.72      252.87     35.52 o 
 -16   2   2      669.43      527.07     29.97 o 
 -14   2   2     1439.05     1421.57     34.58 o 
 -12   2   2     2207.71     2373.30     52.39 o 
 -10   2   2     6238.23     6634.08    104.85 o 
  -8   2   2      426.89      433.32     15.67 o 
  -6   2   2     3476.33     3306.00     42.65 o 
  -4   2   2     4630.67     4028.55     54.18 o 
  -2   2   2    40108.78    38948.00    433.01 o 
   0   2   2     3290.92     3569.91     79.64 o 
   2   2   2     1504.43     1749.82     25.87 o 
   4   2   2     5581.16     6008.45     79.76 o 
   6   2   2      249.42      239.71     14.49 o 
   8   2   2    11007.76    10633.20    376.19 o 
  10   2   2     1571.64     1731.36     45.76 o 
  12   2   2     1201.28     1330.64     49.53 o 
  14   2   2      784.03      740.20     41.77 o 
  16   2   2      855.36      620.10     43.19 o 
  18   2   2      920.11     1083.11     56.16 o 
  20   2   2      296.39      382.45     50.53 o 
  22   2   2      128.30       80.38     42.25 o 
  24   2   2       18.86       57.50     47.49 o 
  26   2   2       50.81       29.84     53.89 o 
  28   2   2      272.92      544.48     84.59 o 
 -29   3   2        5.73      -60.87     64.30 o 
 -27   3   2        0.74        7.72     83.43 o 
 -25   3   2       36.95       20.48     34.44 o 
 -23   3   2      368.15      428.52     57.92 o 
 -21   3   2      657.83      765.20     64.62 o 
 -19   3   2      334.00      355.22     42.93 o 
 -17   3   2      650.56      597.42     32.31 o 
 -15   3   2      761.49      905.12     31.30 o 
 -13   3   2     6204.90     6348.20     94.37 o 
 -11   3   2      644.19      628.52     22.47 o 
  -9   3   2      306.84      276.47     24.33 o 
  -7   3   2      267.96      321.58     14.50 o 
  -5   3   2    58721.44    58989.64    533.19 o 
  -3   3   2     2563.57     2221.02     31.48 o 
  -1   3   2    66458.38    64368.62    705.08 o 
   1   3   2      520.56      496.61     13.48 o 
   3   3   2      736.93      767.05     23.82 o 
   5   3   2     2742.91     2802.16     40.15 o 
   7   3   2     1158.68     1263.81     37.11 o 
   9   3   2     3256.43     3951.45     76.25 o 
  11   3   2     5677.97     6024.11    111.36 o 
  13   3   2     1085.95      999.07     33.76 o 
  15   3   2      507.07      557.99     39.69 o 
  17   3   2      812.71      824.53     50.60 o 
  19   3   2      687.49      801.86     63.17 o 
  21   3   2       74.90      158.61     46.08 o 
  23   3   2       15.30      -17.99     44.17 o 
  25   3   2       48.29       17.46     52.62 o 
  27   3   2        0.09      -24.63     61.73 o 
 -28   4   2       22.72       45.90     62.95 o 
 -26   4   2       49.40      -24.73     40.18 o 
 -24   4   2       23.67      -37.47     52.15 o 
 -22   4   2      163.05      154.23     30.92 o 
 -20   4   2     1729.33     1755.52     52.65 o 
 -18   4   2     1177.97     1218.78     40.76 o 
 -16   4   2      390.61      456.10     29.96 o 
 -14   4   2      833.81      817.47     29.67 o 
 -12   4   2    11867.14    13665.41    208.28 o 
 -10   4   2      838.83      803.79     25.13 o 
  -8   4   2    13246.49    14329.24    174.96 o 
  -6   4   2     5538.78     5352.41     73.67 o 
  -4   4   2     8584.02     8459.25    105.67 o 
  -2   4   2     6136.17     6886.55     91.40 o 
   0   4   2     7861.73     6919.73    147.68 o 
   2   4   2      829.94      722.06     17.10 o 
   4   4   2    20039.80    20283.15    379.75 o 
   6   4   2    21696.07    23844.91    248.24 o 
   8   4   2       28.01       32.55     13.37 o 
  10   4   2     7599.04     7932.79    113.66 o 
  12   4   2      145.40      187.11     20.19 o 
  14   4   2      437.73      400.94     29.27 o 
  16   4   2       93.25       97.73     22.58 o 
  18   4   2      149.20      179.85     34.78 o 
  20   4   2     1132.95     1125.22     52.97 o 
  22   4   2      132.25      148.41     39.12 o 
  24   4   2        0.19       31.25     40.54 o 
  26   4   2      444.05      625.65     66.42 o 
 -27   5   2        4.78       28.22     51.53 o 
 -25   5   2        2.14      -17.26     41.98 o 
 -23   5   2      599.83      696.29     80.86 o 
 -21   5   2       36.32       77.55     34.82 o 
 -19   5   2     1812.93     1815.44     64.72 o 
 -17   5   2     1106.64     1051.03     37.34 o 
 -15   5   2      177.65      319.57     26.40 o 
 -13   5   2      545.94      502.60     40.00 o 
 -11   5   2     1638.09     1678.71     45.65 o 
  -9   5   2    42273.67    45080.02    513.07 o 
  -7   5   2     6511.53     6715.40     91.48 o 
  -5   5   2      560.81      502.65     15.74 o 
  -3   5   2      602.61      623.34     17.22 o 
  -1   5   2     2382.60     2543.64     37.84 o 
   1   5   2     2393.37     2344.04     35.52 o 
   3   5   2     1191.86     1323.07     31.36 o 
   5   5   2     7075.00     7790.70    145.76 o 
   7   5   2     1046.85     1206.70     37.14 o 
   9   5   2     5450.23     6228.64     94.28 o 
  11   5   2     1203.68     1042.97     33.75 o 
  13   5   2      962.59      942.76     34.40 o 
  15   5   2      104.50      113.62     24.56 o 
  17   5   2        0.01       32.56     24.95 o 
  19   5   2      998.51      927.64     45.07 o 
  21   5   2       12.75       40.79     43.08 o 
  23   5   2       57.54       59.36     48.31 o 
  25   5   2      489.07      570.97     80.13 o 
 -26   6   2       44.41       64.20     50.28 o 
 -24   6   2       93.77        1.72     41.80 o 
 -22   6   2      233.21      201.63     43.22 o 
 -20   6   2     1232.97     1151.57     55.93 o 
 -18   6   2      677.27      749.00     46.81 o 
 -16   6   2     1080.13      987.48     46.07 o 
 -14   6   2     2177.39     2155.46     61.32 o 
 -12   6   2      291.56      362.61     33.44 o 
 -10   6   2     1011.20     1140.89     30.56 o 
  -8   6   2      599.23      641.80     18.20 o 
  -6   6   2      816.74      764.39     19.38 o 
  -4   6   2     1008.30     1002.74     26.32 o 
  -2   6   2      718.14      586.45     18.76 o 
   0   6   2      334.44      329.79     14.25 o 
   2   6   2       22.57       34.75     14.11 o 
   4   6   2       17.35       24.56     14.77 o 
   6   6   2     2268.08     2332.94     71.00 o 
   8   6   2     6448.06     6265.64     98.90 o 
  10   6   2     2628.84     2545.85     53.35 o 
  12   6   2      578.35      548.39     30.40 o 
  14   6   2     2492.71     2333.54     87.91 o 
  16   6   2     8015.64     7976.96    322.22 o 
  18   6   2      616.08      739.15     55.44 o 
  20   6   2      288.42      303.17     46.26 o 
  22   6   2        7.47       59.05     41.23 o 
  24   6   2       10.61        6.80     56.78 o 
 -25   7   2       39.62       70.78     41.99 o 
 -23   7   2        0.90      -14.98     36.30 o 
 -21   7   2       13.92       -2.49     31.16 o 
 -19   7   2     1330.01     1315.81     63.94 o 
 -17   7   2     1050.71     1010.57     50.26 o 
 -15   7   2      203.59      193.31     33.70 o 
 -13   7   2      116.75      141.93     29.57 o 
 -11   7   2      851.98      679.79     35.98 o 
  -9   7   2      901.65      804.25     35.25 o 
  -7   7   2       21.59        1.23     13.42 o 
  -5   7   2     2828.06     2827.56     54.46 o 
  -3   7   2     3022.67     2871.56     53.29 o 
  -1   7   2       74.83       40.57     11.72 o 
   1   7   2      128.16      132.97     18.41 o 
   3   7   2      219.17      239.06     21.91 o 
   5   7   2     4130.71     4718.30     77.50 o 
   7   7   2     2082.57     1972.90     45.57 o 
   9   7   2        0.30      -18.51     20.11 o 
  11   7   2      747.09      708.72     40.31 o 
  13   7   2      500.02      445.36     41.31 o 
  15   7   2     1973.73     1797.11     65.74 o 
  17   7   2      602.41      764.00     70.15 o 
  19   7   2      167.31      175.39     40.32 o 
  21   7   2       30.11        6.14     41.64 o 
  23   7   2      111.90      114.26     47.66 o 
 -24   8   2       43.97       89.55     50.03 o 
 -22   8   2       14.35      -19.03     33.87 o 
 -20   8   2       16.63      -25.55     37.05 o 
 -18   8   2      556.86      667.15     46.85 o 
 -16   8   2        6.16      -18.74     29.77 o 
 -14   8   2      483.89      546.72     66.68 o 
 -12   8   2      166.40      221.97     33.88 o 
 -10   8   2      607.03      667.19     32.90 o 
  -8   8   2      171.09      194.84     25.19 o 
  -6   8   2     1405.09     1468.55     40.37 o 
  -4   8   2      883.78      802.90     29.66 o 
  -2   8   2       75.25       71.50     22.34 o 
   0   8   2     1907.14     1689.65     52.10 o 
   2   8   2       31.04        5.22     21.27 o 
   4   8   2        1.00       -2.95     17.32 o 
   6   8   2       25.32       12.12     19.30 o 
   8   8   2     1608.38     1458.58     52.42 o 
  10   8   2       23.89       28.55     25.51 o 
  12   8   2      591.78      732.29     49.47 o 
  14   8   2      924.18      873.27     54.33 o 
  16   8   2      369.55      338.86     44.03 o 
  18   8   2      170.11      144.10     41.42 o 
  20   8   2      278.12      344.39     50.76 o 
  22   8   2       69.31       35.07     45.95 o 
 -23   9   2        0.03      -29.73     47.74 o 
 -21   9   2       27.35       27.64     36.73 o 
 -19   9   2       26.07        1.36     32.24 o 
 -17   9   2      206.76      202.41     35.44 o 
 -15   9   2       43.39       28.39     27.56 o 
 -13   9   2      126.43      142.99     28.48 o 
 -11   9   2        8.37       35.38     29.65 o 
  -9   9   2      203.23      224.73     34.55 o 
  -7   9   2      870.93      829.70     43.32 o 
  -5   9   2      359.83      360.40     36.97 o 
  -3   9   2      488.11      591.23     43.17 o 
  -1   9   2       21.19        3.63     24.01 o 
   1   9   2     3024.17     3018.72     75.52 o 
   3   9   2      838.74      789.42     40.12 o 
   5   9   2      217.20      232.56     54.26 o 
   7   9   2        1.60      -43.44     28.96 o 
   9   9   2        4.35      -29.35     40.03 o 
  11   9   2      221.87      280.13     39.52 o 
  13   9   2      179.24      127.64     37.12 o 
  15   9   2     1036.34     1018.22     58.40 o 
  17   9   2      103.86       64.43     50.33 o 
  19   9   2        5.40      -46.79     39.93 o 
  21   9   2       28.88      -65.97     43.98 o 
 -20  10   2        3.46      -36.07     41.20 o 
 -18  10   2      143.17       70.43     41.81 o 
 -16  10   2       18.72       -7.33     38.87 o 
 -14  10   2      690.36      654.91     55.49 o 
 -12  10   2      847.82      821.64     54.10 o 
 -10  10   2       49.84       97.55     33.87 o 
  -8  10   2     1017.67     1005.84     83.98 o 
  -6  10   2     1558.23     1514.78     59.05 o 
  -4  10   2     3787.73     3879.12     96.93 o 
  -2  10   2      373.96      456.84     42.91 o 
   0  10   2      434.59      465.60     41.69 o 
   2  10   2     1567.83     1585.64     63.46 o 
   4  10   2        0.73      -27.91     35.24 o 
   6  10   2     1977.72     1743.78    150.53 o 
   8  10   2      224.88      208.07     48.81 o 
  10  10   2        0.82      -26.54     37.60 o 
  12  10   2       31.99        2.69     42.57 o 
  14  10   2      941.23     1102.90    127.42 o 
  16  10   2      458.59      608.57     76.54 o 
  18  10   2      130.51       44.14     54.82 o 
  20  10   2      184.89      198.13     52.11 o 
 -19  11   2      266.68      297.60     54.54 o 
 -17  11   2       95.22      101.12     43.67 o 
 -15  11   2        6.54        6.89     82.49 o 
 -13  11   2        1.39      -47.18     36.75 o 
 -11  11   2        0.01       38.43     37.23 o 
  -9  11   2     1523.23     1394.13     60.76 o 
  -7  11   2        0.00       -5.82     34.51 o 
  -5  11   2      158.53      138.96     37.97 o 
  -3  11   2     1102.28     1086.75     56.00 o 
  -1  11   2      667.41      814.48     57.01 o 
   1  11   2        9.42       13.16     33.02 o 
   3  11   2      161.78      166.92     45.98 o 
   5  11   2        2.67       10.19     64.55 o 
   7  11   2       64.78       53.93     48.06 o 
   9  11   2       13.78       13.50     46.40 o 
  11  11   2       89.81       39.06     48.55 o 
  13  11   2      237.79      246.51     83.58 o 
  15  11   2      104.12       88.92     73.01 o 
  17  11   2       20.90      -14.21     54.14 o 
 -16  12   2      908.16      946.30     70.91 o 
 -14  12   2      252.46      295.24     52.73 o 
 -12  12   2       53.30       74.43     42.60 o 
 -10  12   2       32.30       15.99     39.33 o 
  -8  12   2       47.73       41.97     41.16 o 
  -6  12   2        5.73       -2.95     59.56 o 
  -4  12   2     1043.34     1108.59     65.92 o 
  -2  12   2      567.35      662.82     55.60 o 
   0  12   2        6.04       -1.32     29.27 o 
   2  12   2      461.29      416.30     64.37 o 
   4  12   2      168.62      200.04     55.13 o 
   6  12   2      811.16      836.70    145.88 o 
   8  12   2      977.48     1075.89    109.80 o 
  10  12   2      405.41      464.36     66.65 o 
  12  12   2       23.61       28.09     52.12 o 
  14  12   2        0.41       43.13     56.07 o 
 -11  13   2       53.02       56.39     45.39 o 
  -9  13   2      167.58      121.09     48.03 o 
  -7  13   2      267.21      274.38     51.64 o 
  -5  13   2       21.99        3.87     40.56 o 
  -3  13   2      988.79     1046.86     63.54 o 
  -1  13   2      634.68      783.57     80.31 o 
   1  13   2      279.70      372.25     70.08 o 
   3  13   2      131.57      137.56     52.62 o 
   5  13   2      141.69      169.50     58.43 o 
   7  13   2       21.93       -5.56     52.22 o 
   9  13   2      130.27      182.84     82.45 o 
  -4  14   2       99.63       52.45     48.92 o 
  -2  14   2      260.64      280.01     67.62 o 
   0  14   2      333.69      518.85     77.65 o 
   2  14   2      161.45      195.67     66.12 o 
 -29   1   3        1.43      -50.35     47.72 o 
 -27   1   3       71.53      -15.91     71.04 o 
 -25   1   3        1.69        0.82     42.87 o 
 -23   1   3       13.32        4.83     41.02 o 
 -21   1   3     1288.86     1199.82     44.65 o 
 -19   1   3     2117.81     1947.24     53.35 o 
 -17   1   3     2377.64     2315.65     45.50 o 
 -15   1   3       77.32      159.16     22.34 o 
 -13   1   3      631.95      660.82     19.21 o 
 -11   1   3     9462.96     8877.51    100.48 o 
  -9   1   3      729.38      661.80     16.48 o 
  -7   1   3    12782.94    12286.30    146.67 o 
  -5   1   3    17090.76    15502.05    209.56 o 
  -3   1   3    18368.38    19028.06    253.08 o 
  -1   1   3    11815.27    10899.43    150.88 o 
   1   1   3    12329.04    11326.04    183.38 o 
   3   1   3      213.54      169.61     18.04 o 
   5   1   3     3726.92     3373.46     75.34 o 
   7   1   3     3902.17     4168.24     91.87 o 
   9   1   3     5176.67     6047.75    127.07 o 
  11   1   3      620.98      687.47     38.07 o 
  13   1   3     3990.33     3987.88    363.08 o 
  15   1   3       91.66      107.47     30.29 o 
  17   1   3      349.35      277.44     40.73 o 
  19   1   3      114.90      184.59     41.56 o 
  21   1   3     1238.22      936.94     60.96 o 
  23   1   3        0.04      -17.16     44.85 o 
  25   1   3      216.92      317.04     67.86 o 
  27   1   3       22.47       18.89    109.94 o 
 -30   2   3        6.29      -51.65    179.19 o 
 -28   2   3        1.73       42.60     83.72 o 
 -26   2   3      152.31       68.94     52.37 o 
 -24   2   3      669.98      761.83     85.13 o 
 -22   2   3      540.22      627.27     57.42 o 
 -20   2   3        2.62       32.16     24.14 o 
 -18   2   3       21.17       17.55     19.10 o 
 -16   2   3      947.21      891.27     30.49 o 
 -14   2   3     3371.95     3340.41     48.98 o 
 -12   2   3     1334.00     1509.25     34.25 o 
 -10   2   3      588.36      700.47     32.47 o 
  -8   2   3     2209.47     2124.19     33.00 o 
  -6   2   3     3613.08     3188.14     47.76 o 
  -4   2   3    12719.74    12662.14    150.31 o 
  -2   2   3    57181.62    56756.26    627.66 o 
   0   2   3    13452.79    13391.88    156.02 o 
   2   2   3     1766.93     1736.11     27.99 o 
   4   2   3      135.61      117.30     14.15 o 
   6   2   3     8176.93     8398.94    112.05 o 
   8   2   3     4587.51     4265.59     78.95 o 
  10   2   3    14911.30    14490.90    266.39 o 
  12   2   3       62.28       49.88     22.49 o 
  14   2   3       73.52      117.55     30.34 o 
  16   2   3        6.30      -39.01     26.01 o 
  18   2   3      657.22      559.44     54.85 o 
  20   2   3        1.11       19.61     36.84 o 
  22   2   3     1746.49     1504.74     78.49 o 
  24   2   3       95.67      195.96     55.00 o 
  26   2   3       43.93        7.39     55.08 o 
 -29   3   3       38.46      175.31     78.69 o 
 -27   3   3      294.61      303.15     62.99 o 
 -25   3   3     1231.02     1130.59     55.19 o 
 -23   3   3       13.09        0.40     30.85 o 
 -21   3   3    10606.27     9948.77    168.12 o 
 -19   3   3        7.50        9.42     19.88 o 
 -17   3   3      622.99      624.57     29.61 o 
 -15   3   3      176.42      152.05     17.58 o 
 -13   3   3     6600.82     6131.25     80.82 o 
 -11   3   3     1949.30     1727.25     32.96 o 
  -9   3   3      330.39      305.98     14.90 o 
  -7   3   3     1893.59     2181.18     40.10 o 
  -5   3   3      242.37      243.59     14.41 o 
  -3   3   3    76819.60    77640.92    907.53 o 
  -1   3   3    38781.19    40461.48    403.94 o 
   1   3   3     4208.83     4367.15     77.27 o 
   3   3   3     1285.55     1439.91     30.50 o 
   5   3   3      418.69      377.12     17.00 o 
   7   3   3       54.29       16.25     11.35 o 
   9   3   3      272.11      336.73     21.32 o 
  11   3   3      583.02      620.92     27.34 o 
  13   3   3      127.90      160.72     21.91 o 
  15   3   3     2562.83     2318.09     77.53 o 
  17   3   3     6111.27     5862.15    173.65 o 
  19   3   3      484.16      619.99     60.46 o 
  21   3   3     4617.00     4354.52    131.04 o 
  23   3   3       31.39       18.75     43.79 o 
  25   3   3       60.86      182.07     63.99 o 
  27   3   3       14.59        0.66     51.87 o 
 -28   4   3       42.01      124.45     98.95 o 
 -26   4   3      121.36       82.51     40.60 o 
 -24   4   3      216.19      230.20     35.84 o 
 -22   4   3     1954.17     1913.03     73.92 o 
 -20   4   3      579.58      654.82     35.44 o 
 -18   4   3     1132.14      977.95     32.32 o 
 -16   4   3      447.11      450.37     25.62 o 
 -14   4   3       15.38       -5.98     13.20 o 
 -12   4   3       68.42       88.62     14.58 o 
 -10   4   3     1424.61     1359.55     29.07 o 
  -8   4   3    17565.98    18047.84    192.28 o 
  -6   4   3     9606.08     9599.79    108.57 o 
  -4   4   3      919.51      873.73     22.00 o 
  -2   4   3     3691.66     4017.06     52.58 o 
   0   4   3     9224.52     9422.38    105.70 o 
   2   4   3      642.77      693.22     18.32 o 
   4   4   3       95.05      142.10     20.83 o 
   6   4   3     3065.91     3437.08     50.99 o 
   8   4   3     2281.97     2416.26     77.39 o 
  10   4   3      829.67      870.72     29.99 o 
  12   4   3      329.99      339.36     27.00 o 
  14   4   3       15.56       -1.71     19.06 o 
  16   4   3     6152.28     5834.11    105.79 o 
  18   4   3      117.02       75.99     32.46 o 
  20   4   3     2145.22     1881.63     67.59 o 
  22   4   3      217.42      233.05     43.59 o 
  24   4   3      186.73      116.68     43.17 o 
  26   4   3        8.14       29.30     62.97 o 
 -27   5   3       15.99       36.98     54.11 o 
 -25   5   3       17.62      -33.85     38.96 o 
 -23   5   3      107.87      152.93     35.83 o 
 -21   5   3       48.40       40.97     26.72 o 
 -19   5   3      817.34      884.90     34.99 o 
 -17   5   3      336.01      380.64     27.07 o 
 -15   5   3     1913.16     1798.76     39.93 o 
 -13   5   3      527.65      544.30     26.59 o 
 -11   5   3     2287.47     2175.03     40.29 o 
  -9   5   3     8850.45     9501.83    112.37 o 
  -7   5   3      298.68      232.34     17.23 o 
  -5   5   3     1235.44     1774.76     31.64 o 
  -3   5   3     1108.38     1333.21     36.91 o 
  -1   5   3     3441.85     3389.55     61.85 o 
   1   5   3     3771.46     3990.40     56.11 o 
   3   5   3     3380.55     3870.71     53.98 o 
   5   5   3     8017.10     7592.52    223.47 o 
   7   5   3     1746.65     1970.11     37.02 o 
   9   5   3      641.73      540.75     26.43 o 
  11   5   3     1684.96     1771.02     45.41 o 
  13   5   3      489.34      550.56     34.95 o 
  15   5   3     2795.62     2728.33     64.32 o 
  17   5   3     3155.32     3030.11     72.12 o 
  19   5   3       52.20       15.74     33.14 o 
  21   5   3       76.37       57.39     46.23 o 
  23   5   3      167.07      246.41     89.22 o 
  25   5   3      151.19      198.73     66.40 o 
 -26   6   3       30.40       17.15     42.00 o 
 -24   6   3       47.10      100.27     44.15 o 
 -22   6   3       18.46        2.28     30.32 o 
 -20   6   3      967.94      909.02     42.78 o 
 -18   6   3       81.82       56.92     25.54 o 
 -16   6   3      525.69      534.25     36.22 o 
 -14   6   3     1234.13     1214.39     39.60 o 
 -12   6   3       84.93      124.75     21.40 o 
 -10   6   3      276.77      243.11     18.74 o 
  -8   6   3     3518.14     3872.72     56.56 o 
  -6   6   3     1508.35     1653.86     31.67 o 
  -4   6   3     1021.57     1172.57     26.00 o 
  -2   6   3      569.16      515.98     17.69 o 
   0   6   3      229.68      269.17     15.34 o 
   2   6   3     6110.69     7056.16     86.89 o 
   4   6   3      130.12      168.00     14.49 o 
   6   6   3      331.61      337.66     19.00 o 
   8   6   3     1733.55     1599.72     56.66 o 
  10   6   3      204.01      227.57     36.25 o 
  12   6   3      150.54      101.67     27.92 o 
  14   6   3      237.43      277.78     37.43 o 
  16   6   3      109.15      109.23     38.30 o 
  18   6   3     2602.43     2485.49    142.66 o 
  20   6   3      171.75      166.23     43.62 o 
  22   6   3       56.11       53.58     50.84 o 
  24   6   3       18.36      -19.45     67.66 o 
 -25   7   3      183.17      177.16     44.84 o 
 -23   7   3      133.90      145.73     42.84 o 
 -21   7   3       38.20       52.49     31.59 o 
 -19   7   3       16.93        2.61     27.47 o 
 -17   7   3      279.27      348.52     33.80 o 
 -15   7   3     1329.21     1216.49     43.26 o 
 -13   7   3      544.43      513.83     34.48 o 
 -11   7   3     1419.76     1527.44     44.00 o 
  -9   7   3      434.50      487.89     28.45 o 
  -7   7   3      273.55      304.69     24.38 o 
  -5   7   3       78.54       95.05     17.43 o 
  -3   7   3      328.38      338.05     22.39 o 
  -1   7   3       12.22        0.94     11.33 o 
   1   7   3       57.45       66.46     12.76 o 
   3   7   3       30.86       -9.34     15.45 o 
   5   7   3     1251.24     1198.88     36.12 o 
   7   7   3        5.98       18.70     18.29 o 
   9   7   3       69.96       28.18     24.41 o 
  11   7   3       67.90       16.10     31.95 o 
  13   7   3     2645.30     2607.86     76.29 o 
  15   7   3      864.29      929.36     50.93 o 
  17   7   3       23.71       52.71     37.25 o 
  19   7   3      423.72      564.59     55.56 o 
  21   7   3       31.96       67.04     44.68 o 
  23   7   3       35.00       74.75     62.52 o 
 -24   8   3       21.48       40.12     46.80 o 
 -22   8   3        1.28        9.35     35.56 o 
 -20   8   3      188.72      298.82     38.13 o 
 -18   8   3        0.31      -24.87     28.47 o 
 -16   8   3       48.15       26.05     29.13 o 
 -14   8   3      780.75      825.26     38.71 o 
 -12   8   3      413.76      413.26     34.17 o 
 -10   8   3     2154.36     1986.02     77.71 o 
  -8   8   3      102.91       83.56     22.11 o 
  -6   8   3       92.87       56.65     19.48 o 
  -4   8   3      212.64      165.96     21.59 o 
  -2   8   3      274.68      239.10     29.28 o 
   0   8   3     3501.21     3555.31     93.54 o 
   2   8   3      704.03      735.54     36.44 o 
   4   8   3      760.54      824.04     31.88 o 
   6   8   3      187.50      155.53     23.64 o 
   8   8   3      294.82      433.38     52.91 o 
  10   8   3      227.96      224.03     35.08 o 
  12   8   3      503.08      682.54    105.20 o 
  14   8   3      748.82      768.66     56.37 o 
  16   8   3       10.32       37.67     34.91 o 
  18   8   3      201.46      208.62     44.20 o 
  20   8   3       10.31      -11.98     40.22 o 
  22   8   3      126.78       68.97     49.94 o 
 -23   9   3       16.73       -2.98     47.81 o 
 -21   9   3        1.18       30.73     43.05 o 
 -19   9   3      618.99      651.78     43.37 o 
 -17   9   3        9.29       17.77     30.68 o 
 -15   9   3      184.07      201.72     32.55 o 
 -13   9   3      123.46       72.27     29.11 o 
 -11   9   3     2003.92     1828.07     54.36 o 
  -9   9   3      245.93      243.56     30.11 o 
  -7   9   3      605.11      813.80     53.61 o 
  -5   9   3      326.38      388.34     65.35 o 
  -3   9   3      785.22      769.21     41.19 o 
  -1   9   3       48.37       52.72     25.35 o 
   1   9   3     1387.14     1299.14     49.01 o 
   3   9   3     2775.20     2822.45     99.23 o 
   5   9   3       34.78        2.63     32.11 o 
   7   9   3      155.56      110.21     37.72 o 
   9   9   3       44.26        9.70     27.89 o 
  11   9   3      395.34      320.34     42.71 o 
  13   9   3       24.77       48.68     35.50 o 
  15   9   3        2.76       -7.10     35.62 o 
  17   9   3     1572.96     1514.42     74.40 o 
  19   9   3       19.15        2.51     42.83 o 
  21   9   3       10.92       -0.80     46.99 o 
 -20  10   3      277.24      319.78     61.98 o 
 -18  10   3      333.98      371.57     71.29 o 
 -16  10   3       21.90       19.44     35.04 o 
 -14  10   3      521.34      556.65     53.68 o 
 -12  10   3       19.33       -2.81     33.27 o 
 -10  10   3      454.71      452.56     46.63 o 
  -8  10   3      431.60      462.64     44.98 o 
  -6  10   3      772.37      922.04     58.10 o 
  -4  10   3      260.66      283.33     39.17 o 
  -2  10   3       72.97       34.86     28.62 o 
   0  10   3      223.08      163.02     50.08 o 
   2  10   3      671.68      779.43     70.47 o 
   4  10   3      419.42      427.66     53.95 o 
   6  10   3      118.34       86.89     42.73 o 
   8  10   3       31.43       27.35     40.77 o 
  10  10   3        0.33      -19.35     38.81 o 
  12  10   3      140.83       89.43     58.78 o 
  14  10   3      236.53      225.30     55.95 o 
  16  10   3        0.83       13.99     49.00 o 
  18  10   3      122.44      141.13     59.66 o 
 -19  11   3      156.30      185.80     60.69 o 
 -17  11   3      507.94      443.35     64.94 o 
 -15  11   3      838.77      971.37     68.66 o 
 -13  11   3       87.51       98.45     39.69 o 
 -11  11   3     1045.91     1026.22     55.78 o 
  -9  11   3      467.39      516.29     99.03 o 
  -7  11   3      896.45      864.70     52.09 o 
  -5  11   3       28.05      -44.51     32.26 o 
  -3  11   3        0.19       11.84     32.05 o 
  -1  11   3      789.44      766.31     54.97 o 
   1  11   3      104.39       77.99     36.01 o 
   3  11   3        2.01      -39.34     39.29 o 
   5  11   3      191.13      254.83    138.55 o 
   7  11   3      496.95      525.61     67.00 o 
   9  11   3       78.36       95.29     47.84 o 
  11  11   3        1.26       91.37     49.30 o 
  13  11   3       42.08       67.81     82.74 o 
  15  11   3        1.68       57.04     53.57 o 
  17  11   3        5.05        9.53     56.46 o 
 -16  12   3        4.51        9.76     52.00 o 
 -14  12   3        7.20       -2.34     45.09 o 
 -12  12   3       81.86       46.00     43.32 o 
 -10  12   3       16.88       12.50     38.42 o 
  -8  12   3       12.72       -4.92     38.72 o 
  -6  12   3      170.43      250.84     46.28 o 
  -4  12   3      450.58      545.20     53.99 o 
  -2  12   3      145.59      100.91     40.73 o 
   0  12   3       19.10       25.19     38.45 o 
   2  12   3       17.04        4.27     47.99 o 
   4  12   3       32.55       15.40     48.78 o 
   6  12   3       10.49      -28.64     46.31 o 
   8  12   3      126.66       29.50     50.05 o 
  10  12   3      344.75      370.22     65.07 o 
  12  12   3       57.21       16.63     56.80 o 
  14  12   3        0.95      -79.50     53.00 o 
 -11  13   3       92.83       79.76     48.42 o 
  -9  13   3       15.74        6.56     43.04 o 
  -7  13   3       63.55       54.75     47.33 o 
  -5  13   3      321.15      424.33     75.50 o 
  -3  13   3      421.40      429.72     54.39 o 
  -1  13   3        8.75      -29.26     52.60 o 
   1  13   3       66.10       54.90     52.03 o 
   3  13   3      183.16      197.57     61.00 o 
   5  13   3        4.46        4.20     52.44 o 
   7  13   3      118.60      172.27     61.81 o 
   9  13   3      118.75       90.39     60.94 o 
  -2  14   3        0.12      -75.00     58.20 o 
   0  14   3        0.01       53.34     83.30 o 
 -30   0   4       29.28       -5.92     78.37 o 
 -28   0   4       48.90       54.12     77.80 o 
 -26   0   4      661.91      635.11    100.92 o 
 -24   0   4      363.82      280.20     71.88 o 
 -22   0   4     2570.44     2393.86    117.83 o 
 -20   0   4    10132.86     9684.92    188.36 o 
 -18   0   4     3298.25     3013.20     77.91 o 
 -16   0   4      270.45      302.47     30.26 o 
 -14   0   4       57.30       45.21     18.13 o 
 -12   0   4     5946.34     6314.81    122.39 o 
 -10   0   4     3795.59     3821.78    108.95 o 
  -8   0   4    37088.53    36454.39    585.22 o 
  -6   0   4    78113.98    76700.05   1666.01 o 
  -4   0   4   245383.33   231877.02   3555.87 o 
  -2   0   4    26523.83    28235.85    451.68 o 
   0   0   4   108022.65   101445.64   2282.51 o 
   2   0   4     1506.59     1359.87     59.20 o 
   4   0   4        6.92      -15.79     17.76 o 
   6   0   4    23492.84    21507.26    521.79 o 
   8   0   4      993.09      981.84     58.07 o 
  10   0   4     5246.78     5982.12    185.77 o 
  12   0   4     1765.31     1867.28     91.62 o 
  14   0   4     1163.69     1143.65     75.27 o 
  16   0   4    11642.53    11261.75    329.54 o 
  18   0   4     3355.39     3450.41    153.63 o 
  20   0   4      270.49      336.58     72.45 o 
  22   0   4      900.94      905.17    113.60 o 
  24   0   4      226.27      118.11     76.96 o 
  26   0   4        0.36       -4.23     71.60 o 
 -29   1   4       10.46      -72.17     52.09 o 
 -27   1   4      641.44      852.11     79.87 o 
 -25   1   4        0.53        8.32     45.62 o 
 -23   1   4     2627.75     2559.56     89.84 o 
 -21   1   4     3962.79     3762.96     82.51 o 
 -19   1   4       12.14       -1.54     21.36 o 
 -17   1   4     1135.37     1023.27     29.56 o 
 -15   1   4     1101.00     1116.08     29.06 o 
 -13   1   4     4390.82     4440.90     67.36 o 
 -11   1   4      335.15      346.24     15.24 o 
  -9   1   4     2475.20     2361.77     35.49 o 
  -7   1   4     1340.85     1387.54     24.32 o 
  -5   1   4     6089.17     6189.38     95.39 o 
  -3   1   4   293597.69   272071.47   4412.20 o 
  -1   1   4    14478.99    13483.44    160.82 o 
   1   1   4     3092.72     3139.48     94.44 o 
   3   1   4      887.19      766.98     31.59 o 
   5   1   4     8374.29     8547.91    163.33 o 
   7   1   4     2177.51     2333.87     65.08 o 
   9   1   4    14684.65    15241.09    276.97 o 
  11   1   4     1541.57     1467.35     55.60 o 
  13   1   4       21.07       19.86     26.70 o 
  15   1   4       97.74      142.08     55.96 o 
  17   1   4     1484.61     1229.09    124.32 o 
  19   1   4     2492.55     2424.40     90.46 o 
  21   1   4      430.58      552.80     86.54 o 
  23   1   4      730.31      760.29     73.98 o 
  25   1   4       58.17      100.54     54.47 o 
  27   1   4       68.23       75.93     62.05 o 
 -30   2   4       38.30       44.40     63.99 o 
 -28   2   4        1.62      -37.63     51.03 o 
 -26   2   4      702.05      875.14     76.39 o 
 -24   2   4       21.74        1.95     38.86 o 
 -22   2   4     1223.69     1142.81     46.29 o 
 -20   2   4       58.37       12.78     25.47 o 
 -18   2   4       16.49       25.43     17.66 o 
 -16   2   4     1985.34     1935.78     45.61 o 
 -14   2   4     6428.81     5750.02     94.14 o 
 -12   2   4       34.90       56.20     10.87 o 
 -10   2   4      326.27      382.38     13.26 o 
  -8   2   4      260.95      227.01     16.08 o 
  -6   2   4     4102.78     4431.80     63.30 o 
  -4   2   4    30134.31    31041.69    352.12 o 
  -2   2   4   103864.85   103305.91   1370.38 o 
   0   2   4   108878.90   104723.15   1138.81 o 
   2   2   4     1320.47     1368.28     28.55 o 
   4   2   4     4548.26     4234.88     65.01 o 
   6   2   4       53.10       93.82     14.84 o 
   8   2   4     5449.68     5110.53    113.88 o 
  10   2   4     4980.00     5404.38    128.83 o 
  12   2   4       94.20      113.17     28.72 o 
  14   2   4        0.72       -9.73     26.17 o 
  16   2   4     1816.84     1607.69     88.23 o 
  18   2   4      217.10      286.28     44.92 o 
  20   2   4      998.06      930.33    139.12 o 
  22   2   4       42.61       -8.98     44.96 o 
  24   2   4      142.12      187.60     61.08 o 
  26   2   4      249.62      343.02     77.94 o 
 -29   3   4        1.12      -35.02     54.80 o 
 -27   3   4       67.95       39.14     75.55 o 
 -25   3   4      363.16      477.94     47.73 o 
 -23   3   4      411.41      477.96     44.31 o 
 -21   3   4     2794.32     2722.62     62.46 o 
 -19   3   4      428.39      526.62     38.42 o 
 -17   3   4     1009.43      873.38     28.91 o 
 -15   3   4     1043.30      893.94     26.80 o 
 -13   3   4      389.50      407.19     25.84 o 
 -11   3   4     2268.18     1913.23     35.23 o 
  -9   3   4      412.84      430.94     16.31 o 
  -7   3   4     2727.71     2430.33     37.21 o 
  -5   3   4       45.62       33.03      8.75 o 
  -3   3   4     3993.00     3864.44     50.59 o 
  -1   3   4    11538.78    12025.79    130.85 o 
   1   3   4        0.00       10.92      8.66 o 
   3   3   4      110.22      107.07     11.41 o 
   5   3   4     1006.62     1087.81     32.75 o 
   7   3   4     2616.33     2260.91     47.09 o 
   9   3   4     1246.76     1333.17     36.53 o 
  11   3   4      253.92      248.99     23.48 o 
  13   3   4        0.74       -4.48     19.44 o 
  15   3   4      914.93      860.45     74.70 o 
  17   3   4     2176.45     1995.22     77.98 o 
  19   3   4       28.50       42.00     41.97 o 
  21   3   4       45.32       88.47     46.54 o 
  23   3   4       34.04      -27.16     46.33 o 
  25   3   4       87.75       52.18     58.00 o 
 -28   4   4      167.92      250.89     99.23 o 
 -26   4   4       11.28      -54.99     43.39 o 
 -24   4   4     1385.64     1437.35     57.75 o 
 -22   4   4     1043.24      968.67     37.13 o 
 -20   4   4       92.39       41.45     21.61 o 
 -18   4   4       11.15       40.29     18.03 o 
 -16   4   4      752.60      658.10     25.90 o 
 -14   4   4     1547.02     1356.22     33.03 o 
 -12   4   4        4.96       -6.06     11.65 o 
 -10   4   4      255.01      325.32     18.31 o 
  -8   4   4     2795.35     2818.60     43.67 o 
  -6   4   4       82.53       55.86     10.61 o 
  -4   4   4     3557.18     3506.03     61.46 o 
  -2   4   4     3902.59     3715.14     51.00 o 
   0   4   4     1098.42     1036.13     23.58 o 
   2   4   4     3921.85     3445.39     49.75 o 
   4   4   4     2126.05     1785.00     33.83 o 
   6   4   4     9714.26    10089.55    129.88 o 
   8   4   4      294.91      271.82     22.87 o 
  10   4   4      232.94      295.25     24.93 o 
  12   4   4      873.55      776.03     37.03 o 
  14   4   4       13.86       30.70     20.69 o 
  16   4   4     6987.65     6484.73    130.26 o 
  18   4   4      780.95      716.19     57.71 o 
  20   4   4        0.33       20.33     36.32 o 
  22   4   4      118.27      143.28     42.57 o 
  24   4   4      169.64      144.94     47.29 o 
  26   4   4      308.50      441.26     81.43 o 
 -27   5   4       69.52       61.66     52.71 o 
 -25   5   4       13.24       -5.69     36.42 o 
 -23   5   4     3971.14     3599.59     93.74 o 
 -21   5   4     1061.18      974.28     42.81 o 
 -19   5   4      623.35      661.57     33.85 o 
 -17   5   4      220.22      270.44     37.22 o 
 -15   5   4      307.68      342.19     23.68 o 
 -13   5   4      351.42      404.94     21.74 o 
 -11   5   4      176.53      197.53     17.90 o 
  -9   5   4     4838.05     4705.69     65.13 o 
  -7   5   4     1959.85     1930.14     35.14 o 
  -5   5   4     1858.39     1913.49     34.56 o 
  -3   5   4     5384.74     5454.94     90.88 o 
  -1   5   4     5916.47     5968.94     99.29 o 
   1   5   4       14.88       13.26     12.06 o 
   3   5   4     1395.78     1400.69     35.05 o 
   5   5   4     2515.87     2501.94     43.22 o 
   7   5   4      209.19      250.28     19.12 o 
   9   5   4        6.74        2.54     16.51 o 
  11   5   4       14.98       16.08     19.32 o 
  13   5   4      591.53      631.10     40.97 o 
  15   5   4     6640.67     6229.69    114.07 o 
  17   5   4       21.50      -11.47     26.93 o 
  19   5   4      142.10      146.09     49.71 o 
  21   5   4        7.40      -13.65     42.85 o 
  23   5   4      127.45      131.10     58.03 o 
  25   5   4       14.85       73.42     82.17 o 
 -26   6   4        9.64       11.37     42.86 o 
 -24   6   4       23.49      -17.36     35.42 o 
 -22   6   4       15.76       15.07     32.65 o 
 -20   6   4      722.97      760.61     43.55 o 
 -18   6   4     1520.91     1357.40     45.42 o 
 -16   6   4        3.91        1.19     21.96 o 
 -14   6   4      222.66      230.64     28.07 o 
 -12   6   4      438.61      485.23     22.67 o 
 -10   6   4      108.74      146.12     17.21 o 
  -8   6   4     2224.04     1910.83     36.76 o 
  -6   6   4      114.54       94.22     14.50 o 
  -4   6   4     3051.95     3167.18     49.24 o 
  -2   6   4     4744.07     4947.57     83.19 o 
   0   6   4      894.79      936.95     25.11 o 
   2   6   4    15926.10    16155.17    178.12 o 
   4   6   4      346.58      374.72     22.56 o 
   6   6   4      117.00       96.88     16.28 o 
   8   6   4     1497.33     1479.29     35.05 o 
  10   6   4      156.76      189.23     33.63 o 
  12   6   4      161.26      133.03     30.24 o 
  14   6   4     2860.67     2804.03    107.10 o 
  16   6   4      105.48      107.14     45.51 o 
  18   6   4      154.39      102.59     39.60 o 
  20   6   4        8.91       49.50     45.93 o 
  22   6   4      128.31      133.58     60.61 o 
  24   6   4       23.69       31.46     61.79 o 
 -25   7   4      465.40      475.58     58.02 o 
 -23   7   4      132.72       96.42     41.03 o 
 -21   7   4       11.57      -32.06     32.75 o 
 -19   7   4     1283.49     1149.96     48.82 o 
 -17   7   4        0.11       -7.92     23.57 o 
 -15   7   4      905.74      830.27     37.88 o 
 -13   7   4      125.90      146.84     24.94 o 
 -11   7   4       56.23       38.17     20.37 o 
  -9   7   4      485.06      551.64     31.77 o 
  -7   7   4      835.04      839.15     30.59 o 
  -5   7   4      412.90      450.02     26.49 o 
  -3   7   4        6.53       -5.88     13.43 o 
  -1   7   4      567.12      473.82     20.74 o 
   1   7   4     3700.35     3890.08     58.01 o 
   3   7   4      136.22      134.04     20.93 o 
   5   7   4      776.04      726.57     30.26 o 
   7   7   4       30.14       18.68     18.48 o 
   9   7   4      420.04      448.47     38.97 o 
  11   7   4       52.00       25.93     28.84 o 
  13   7   4     2000.30     2099.54     70.37 o 
  15   7   4     1718.58     1700.64     66.47 o 
  17   7   4     1413.15     1189.78     59.73 o 
  19   7   4      604.69      810.17     65.64 o 
  21   7   4       44.39       77.08     46.31 o 
  23   7   4       27.23       17.32     59.76 o 
 -24   8   4       63.74       88.54     46.37 o 
 -22   8   4       20.84        7.94     39.46 o 
 -20   8   4      231.89      252.56     45.03 o 
 -18   8   4      520.04      535.06     41.95 o 
 -16   8   4      862.79      734.81     43.33 o 
 -14   8   4     1801.16     1587.43     48.69 o 
 -12   8   4      141.97      202.82     28.36 o 
 -10   8   4      270.23      272.88     34.46 o 
  -8   8   4       88.52       77.92     22.00 o 
  -6   8   4      151.74      122.14     22.03 o 
  -4   8   4     2086.21     2053.03     46.97 o 
  -2   8   4       37.23       38.72     24.54 o 
   0   8   4     1951.18     1940.46     56.75 o 
   2   8   4      259.50      271.42     32.06 o 
   4   8   4      397.39      523.88     35.23 o 
   6   8   4       59.30      101.98     23.21 o 
   8   8   4      861.57      870.56     44.15 o 
  10   8   4      119.32      110.87     31.68 o 
  12   8   4      668.86      642.15     50.58 o 
  14   8   4      382.59      475.47     51.49 o 
  16   8   4     2002.20     1806.41    103.06 o 
  18   8   4      759.06      814.92     65.58 o 
  20   8   4      223.92      151.11     48.48 o 
  22   8   4      166.50       93.36     50.75 o 
 -23   9   4        0.24       31.24     42.33 o 
 -21   9   4       70.17      101.15     44.67 o 
 -19   9   4       15.55        6.45     38.34 o 
 -17   9   4     1789.76     1653.63     65.32 o 
 -15   9   4      882.64      875.15     52.65 o 
 -13   9   4      241.71      208.65     32.43 o 
 -11   9   4      114.32      123.35     27.58 o 
  -9   9   4      905.47      992.58     39.16 o 
  -7   9   4     1470.56     1210.86     51.36 o 
  -5   9   4     3713.28     3660.06     87.24 o 
  -3   9   4      112.41      177.00     31.83 o 
  -1   9   4      599.59      612.36     55.26 o 
   1   9   4       16.10      -22.52     32.42 o 
   3   9   4       79.81      142.98     31.09 o 
   5   9   4      253.14      223.90     35.73 o 
   7   9   4       47.01       19.54     39.18 o 
   9   9   4      198.96      295.55     40.66 o 
  11   9   4      683.72      731.90     55.93 o 
  13   9   4      229.79      238.80     58.53 o 
  15   9   4       10.17       62.31     48.51 o 
  17   9   4      379.00      579.20     59.50 o 
  19   9   4      316.06      361.57     55.92 o 
 -20  10   4       30.20       61.64     46.49 o 
 -18  10   4        5.25       43.62     38.93 o 
 -16  10   4      537.88      625.95    142.50 o 
 -14  10   4      162.57      149.60     40.76 o 
 -12  10   4       13.03      -24.01     44.99 o 
 -10  10   4        1.14      -45.50     30.33 o 
  -8  10   4       25.32       -3.76     31.89 o 
  -6  10   4     1011.27      947.89     50.67 o 
  -4  10   4      505.61      613.63     47.23 o 
  -2  10   4     2217.36     2134.40     69.39 o 
   0  10   4       22.48       -2.38     29.48 o 
   2  10   4     3429.56     3105.14     81.77 o 
   4  10   4        2.09      -18.57     56.10 o 
   6  10   4     1055.05      932.17     62.61 o 
   8  10   4      237.04      295.56     51.92 o 
  10  10   4       90.62       78.64     42.74 o 
  12  10   4       84.88       50.18     71.60 o 
  14  10   4      138.44      200.81     56.27 o 
  16  10   4        0.02      -11.63     50.31 o 
  18  10   4        5.97      -38.38     45.15 o 
 -19  11   4       45.65       25.74     53.98 o 
 -17  11   4        5.36       51.56     53.19 o 
 -15  11   4      638.94      686.34     75.25 o 
 -13  11   4        0.01       -5.13     36.62 o 
 -11  11   4      172.35      163.34     42.60 o 
  -9  11   4       65.15      113.91     38.01 o 
  -7  11   4      118.14       95.89     36.82 o 
  -5  11   4       51.89       85.45     34.19 o 
  -3  11   4       68.55       47.54     33.69 o 
  -1  11   4      690.54      763.89     54.50 o 
   1  11   4     1378.97     1299.74     56.16 o 
   3  11   4       16.18      -34.19     55.67 o 
   5  11   4     1485.35     1382.37     77.62 o 
   7  11   4       21.99       41.59     45.47 o 
   9  11   4      479.78      544.45     67.98 o 
  11  11   4       71.27       11.43     67.94 o 
  13  11   4       22.75       32.35     49.65 o 
  15  11   4        0.69      -28.83     52.69 o 
 -16  12   4       26.04       12.88     55.94 o 
 -14  12   4        0.43      -10.52     50.64 o 
 -12  12   4        7.54       53.27     43.14 o 
 -10  12   4       60.68       60.26     45.86 o 
  -8  12   4       94.92      118.47     45.17 o 
  -6  12   4       21.94       -0.97     36.43 o 
  -4  12   4       12.56       17.40     53.14 o 
  -2  12   4      699.74      864.55     62.91 o 
   0  12   4       86.58       52.31     38.57 o 
   2  12   4       63.36       25.98     46.39 o 
   4  12   4       47.85       48.69     49.33 o 
   6  12   4      156.51      205.92     58.92 o 
   8  12   4       25.36      -66.58     48.28 o 
  10  12   4       19.36      -24.63     49.84 o 
  12  12   4        0.53        2.16     53.52 o 
 -11  13   4       57.15       32.46     71.04 o 
  -9  13   4       27.45       18.82     43.73 o 
  -7  13   4      150.98      107.67     47.79 o 
  -5  13   4        8.37      -39.82     43.56 o 
  -3  13   4        0.00       11.63     41.79 o 
  -1  13   4      186.41      223.82     58.50 o 
   1  13   4        2.20       28.09     52.94 o 
   3  13   4        0.29        3.82     53.22 o 
   5  13   4       72.75       79.36     59.90 o 
   7  13   4        2.06       18.57     55.85 o 
 -29   1   5       25.78       18.26     54.88 o 
 -27   1   5       44.49       64.36     51.69 o 
 -25   1   5      954.57      805.75     56.99 o 
 -23   1   5       19.80      -14.79     33.29 o 
 -21   1   5     1232.03     1151.12     44.49 o 
 -19   1   5     1394.62     1291.05     44.11 o 
 -17   1   5      717.65      734.78     26.80 o 
 -15   1   5     1241.45     1331.11     29.86 o 
 -13   1   5      931.92      871.28     23.26 o 
 -11   1   5     3156.52     2928.00     43.81 o 
  -9   1   5      419.00      474.05     15.14 o 
  -7   1   5     7648.21     7975.81    104.26 o 
  -5   1   5    13000.61    13130.04    205.35 o 
  -3   1   5      765.03      710.08     23.19 o 
  -1   1   5     6249.15     6791.35     91.10 o 
   1   1   5    12773.46    12841.33    185.19 o 
   3   1   5      706.52      565.16     34.96 o 
   5   1   5     1852.46     2245.16     64.49 o 
   7   1   5    12636.62    12610.88    236.45 o 
   9   1   5     3556.49     3862.38     98.73 o 
  11   1   5     8060.94     8370.91    176.70 o 
  13   1   5      824.00      765.25     75.97 o 
  15   1   5      147.11      187.76     35.77 o 
  17   1   5     1616.38     1491.67    119.38 o 
  19   1   5        1.52        0.28     37.17 o 
  21   1   5      498.01      720.41     75.41 o 
  23   1   5      576.32      645.25     73.89 o 
  25   1   5        2.67      -34.29     52.69 o 
 -30   2   5        4.34        9.13     56.10 o 
 -28   2   5       33.01        4.81     50.95 o 
 -26   2   5       66.55       52.75     47.80 o 
 -24   2   5       22.78       -6.03     39.69 o 
 -22   2   5     2479.55     2401.30     66.20 o 
 -20   2   5      959.97     1045.77     42.62 o 
 -18   2   5       31.84       38.59     18.12 o 
 -16   2   5     3310.50     3502.10     67.90 o 
 -14   2   5      933.50      844.45     23.55 o 
 -12   2   5      631.76      653.84     20.00 o 
 -10   2   5     2405.43     2560.03     41.79 o 
  -8   2   5     1998.69     2105.00     60.00 o 
  -6   2   5      194.98      300.21     19.00 o 
  -4   2   5     5153.92     4994.20     71.67 o 
  -2   2   5     1302.30     1353.82     30.07 o 
   0   2   5     1994.42     1820.94     31.68 o 
   2   2   5     2933.94     3170.31     51.73 o 
   4   2   5     6384.93     6281.98    106.35 o 
   6   2   5      162.85      171.34     21.73 o 
   8   2   5    10363.10    10328.84    202.43 o 
  10   2   5       48.59      167.23     30.98 o 
  12   2   5     2416.99     2451.87    147.01 o 
  14   2   5      110.32       87.96     33.86 o 
  16   2   5     1617.78     1546.86     68.16 o 
  18   2   5       31.57      -15.78     34.06 o 
  20   2   5      773.91      959.50     76.24 o 
  22   2   5     1117.15     1074.51     72.43 o 
  24   2   5        8.26       58.87     53.00 o 
  26   2   5       61.34      147.46     67.47 o 
 -29   3   5       13.08      -80.58     53.72 o 
 -27   3   5       31.31       -4.37     51.83 o 
 -25   3   5       99.13       60.67     33.86 o 
 -23   3   5     2210.14     2127.97     65.90 o 
 -21   3   5      895.90      844.25     32.41 o 
 -19   3   5      819.91      769.40     28.67 o 
 -17   3   5      576.13      526.26     25.86 o 
 -15   3   5     1594.84     1502.70     34.32 o 
 -13   3   5      715.16      739.24     23.10 o 
 -11   3   5    13925.77    14212.56    157.52 o 
  -9   3   5     2836.02     2914.76     43.87 o 
  -7   3   5      262.04      261.55     17.79 o 
  -5   3   5       10.83       14.11     10.98 o 
  -3   3   5      653.24      733.46     20.67 o 
  -1   3   5     6640.36     6248.76     76.72 o 
   1   3   5     3403.87     3547.40     71.37 o 
   3   3   5     3436.76     3474.88     51.92 o 
   5   3   5      983.61      849.23     27.84 o 
   7   3   5     3971.28     4252.40     72.97 o 
   9   3   5      143.30      141.22     19.56 o 
  11   3   5      559.92      586.83     38.49 o 
  13   3   5     1899.96     2188.63     64.52 o 
  15   3   5      431.51      529.13     54.49 o 
  17   3   5        0.94       32.14     41.86 o 
  19   3   5      378.62      438.76     58.81 o 
  21   3   5        0.12      -26.40     44.25 o 
  23   3   5       28.48       16.04     48.18 o 
  25   3   5       24.23       93.77     48.37 o 
 -28   4   5        0.01      -47.92     73.29 o 
 -26   4   5        9.84       -2.57     46.10 o 
 -24   4   5      356.01      326.68     37.13 o 
 -22   4   5        0.61       -3.28     24.83 o 
 -20   4   5     5827.38     5388.59     84.48 o 
 -18   4   5      589.78      594.71     35.38 o 
 -16   4   5      748.75      681.39     27.11 o 
 -14   4   5      431.23      444.60     23.02 o 
 -12   4   5     1024.21     1039.76     29.87 o 
 -10   4   5     2119.34     2279.84     48.81 o 
  -8   4   5     1581.21     1665.18     49.22 o 
  -6   4   5     3706.86     4025.50     58.60 o 
  -4   4   5     5783.35     5651.08     92.51 o 
  -2   4   5      108.69      179.14     20.85 o 
   0   4   5      506.14      584.23     19.31 o 
   2   4   5      487.94      580.19     21.11 o 
   4   4   5     9920.84    10586.00    138.14 o 
   6   4   5      368.60      357.25     31.74 o 
   8   4   5      552.27      595.26     28.71 o 
  10   4   5       47.82       78.94     21.33 o 
  12   4   5      923.81      816.19     35.22 o 
  14   4   5     1617.16     1403.31     65.12 o 
  16   4   5      102.92       90.61     34.44 o 
  18   4   5        2.51       -2.86     30.80 o 
  20   4   5       14.34      -26.57     42.71 o 
  22   4   5     1144.57     1111.00     66.12 o 
  24   4   5       21.32       38.52     55.87 o 
 -27   5   5       81.23       37.76     49.76 o 
 -25   5   5       63.88       37.48     38.60 o 
 -23   5   5     1307.47     1187.03     54.37 o 
 -21   5   5      172.26      251.02     38.14 o 
 -19   5   5      305.17      308.09     27.45 o 
 -17   5   5     1560.28     1614.40     40.83 o 
 -15   5   5       66.64       34.21     16.54 o 
 -13   5   5        7.22        1.14     14.23 o 
 -11   5   5        9.69       -2.95     13.70 o 
  -9   5   5       18.31       14.17     12.39 o 
  -7   5   5      302.82      325.21     21.26 o 
  -5   5   5     2062.45     2296.05     68.75 o 
  -3   5   5      128.12      103.59     13.82 o 
  -1   5   5     9063.35     8860.00    105.87 o 
   1   5   5      142.14      144.89     15.33 o 
   3   5   5     2393.01     2625.17     72.55 o 
   5   5   5     2411.73     2373.14     65.72 o 
   7   5   5      577.94      584.98     24.57 o 
   9   5   5      187.41      181.24     24.00 o 
  11   5   5      678.47      638.45     35.60 o 
  13   5   5        4.12      -22.20     21.99 o 
  15   5   5      568.47      743.37     45.95 o 
  17   5   5        2.52       13.27     32.76 o 
  19   5   5      283.85      407.23     62.74 o 
  21   5   5       37.55       -9.39     45.97 o 
  23   5   5      133.77      186.73     63.07 o 
 -26   6   5      631.45      685.96     63.32 o 
 -24   6   5        0.79        0.56     35.51 o 
 -22   6   5      207.37      199.26     39.70 o 
 -20   6   5     1661.13     1559.42     59.35 o 
 -18   6   5     1039.06     1032.81     47.54 o 
 -16   6   5      190.46      154.28     39.47 o 
 -14   6   5      229.37      207.35     24.97 o 
 -12   6   5     6154.48     5912.68     82.15 o 
 -10   6   5     3270.82     3350.56     54.47 o 
  -8   6   5      313.06      341.99     25.79 o 
  -6   6   5      518.12      579.87     22.15 o 
  -4   6   5     2065.77     2062.43     38.88 o 
  -2   6   5     6505.11     7052.10     90.04 o 
   0   6   5     5481.52     5719.11     77.04 o 
   2   6   5     1505.15     1642.42     34.84 o 
   4   6   5      697.71      680.60     25.04 o 
   6   6   5      701.88      697.98     26.86 o 
   8   6   5      535.15      483.52     27.70 o 
  10   6   5      484.32      517.03     33.26 o 
  12   6   5     2137.75     2318.98     71.53 o 
  14   6   5     4202.55     3938.38    100.24 o 
  16   6   5      169.62      152.06     38.42 o 
  18   6   5       39.50       -3.28     47.74 o 
  20   6   5      128.17       98.27     54.92 o 
  22   6   5      182.38      182.07     64.29 o 
 -25   7   5       29.56       -7.18     42.62 o 
 -23   7   5       11.43       46.73     40.28 o 
 -21   7   5      723.25      827.19    105.01 o 
 -19   7   5      214.62      319.08     48.84 o 
 -17   7   5      180.41      217.56     36.09 o 
 -15   7   5     2543.11     2403.94     58.81 o 
 -13   7   5     3640.96     3602.72     71.28 o 
 -11   7   5      725.03      681.25     31.03 o 
  -9   7   5      306.54      253.20     27.93 o 
  -7   7   5     1559.95     1526.15     40.35 o 
  -5   7   5       52.65       57.08     15.83 o 
  -3   7   5       83.36       77.61     16.34 o 
  -1   7   5      833.55      854.33     26.46 o 
   1   7   5      708.36      651.63     25.10 o 
   3   7   5      456.82      472.06     29.82 o 
   5   7   5      447.89      501.34     31.37 o 
   7   7   5       36.45       55.97     21.55 o 
   9   7   5      823.16      789.26     44.84 o 
  11   7   5      339.85      300.81     44.39 o 
  13   7   5     6688.73     6609.00    172.03 o 
  15   7   5      221.03      137.50     40.17 o 
  17   7   5      240.16      224.92     45.24 o 
  19   7   5       55.56       73.42     42.92 o 
  21   7   5      165.62      121.55     59.70 o 
 -24   8   5        9.99      -33.99     42.65 o 
 -22   8   5      125.95      109.89     42.24 o 
 -20   8   5       95.83       57.12     38.51 o 
 -18   8   5       32.58       40.77     33.72 o 
 -16   8   5      541.36      545.31     58.64 o 
 -14   8   5       39.19       51.37     26.31 o 
 -12   8   5     2627.98     2302.69     56.82 o 
 -10   8   5        8.38      -10.37     20.46 o 
  -8   8   5      130.60      152.65     25.10 o 
  -6   8   5      745.22      727.68     31.51 o 
  -4   8   5      511.51      500.59     29.03 o 
  -2   8   5       27.32       38.50     23.75 o 
   0   8   5        1.78      -20.58     21.44 o 
   2   8   5        0.00       -3.65     19.73 o 
   4   8   5      161.69      127.28     28.02 o 
   6   8   5       17.99       37.69     23.01 o 
   8   8   5        2.80      -29.64     27.35 o 
  10   8   5       75.55      -11.21     31.84 o 
  12   8   5     2644.25     2249.86     75.11 o 
  14   8   5     1051.29     1054.91     55.64 o 
  16   8   5      110.05       81.37     39.14 o 
  18   8   5      192.57      115.38     42.77 o 
  20   8   5        6.19        0.50     46.01 o 
 -23   9   5       12.19       72.97     48.90 o 
 -21   9   5      116.49      117.45     45.08 o 
 -19   9   5      172.94      202.01     83.69 o 
 -17   9   5       32.32       60.57     36.82 o 
 -15   9   5      229.01      236.93     39.90 o 
 -13   9   5     1675.24     1671.77     53.31 o 
 -11   9   5     1371.28     1376.33     46.78 o 
  -9   9   5       13.44      -38.48     44.35 o 
  -7   9   5       60.88        4.72     27.56 o 
  -5   9   5     2969.51     2580.92     71.97 o 
  -3   9   5      717.70      811.49     46.36 o 
  -1   9   5     1448.37     1272.20     64.78 o 
   1   9   5      363.71      500.06     44.05 o 
   3   9   5     2777.04     2718.76     72.94 o 
   5   9   5     1247.01     1200.53     51.40 o 
   7   9   5      865.03      803.87     70.19 o 
   9   9   5        4.35       23.84     32.67 o 
  11   9   5       29.93       19.69     35.49 o 
  13   9   5      407.57      462.77     50.90 o 
  15   9   5        1.36       62.07     38.76 o 
  17   9   5      136.85       84.97     46.92 o 
  19   9   5       40.47      -11.45     45.74 o 
 -20  10   5       16.59       58.61     46.81 o 
 -18  10   5       80.25       41.33     40.75 o 
 -16  10   5      145.35       72.62     47.54 o 
 -14  10   5       35.46       72.13     46.11 o 
 -12  10   5      587.54      519.81     50.96 o 
 -10  10   5      554.44      669.26     80.26 o 
  -8  10   5      471.38      565.66     52.12 o 
  -6  10   5     3278.87     3034.06     83.21 o 
  -4  10   5       26.99      -43.57     29.05 o 
  -2  10   5     1594.43     1511.53     57.56 o 
   0  10   5     1157.85     1112.77     51.07 o 
   2  10   5        2.35       -4.92     28.41 o 
   4  10   5       73.63       41.12     44.68 o 
   6  10   5      263.38      248.98     48.79 o 
   8  10   5       20.69       76.84     42.46 o 
  10  10   5        2.35      -43.26     40.10 o 
  12  10   5       31.52       74.42     48.07 o 
  14  10   5      239.17      182.27     55.99 o 
  16  10   5       94.37       81.34     55.22 o 
 -19  11   5       28.36      -17.54     59.10 o 
 -17  11   5      259.17      203.57     58.32 o 
 -15  11   5       55.86       11.27     48.20 o 
 -13  11   5        6.19       91.21     50.23 o 
 -11  11   5        1.09        9.12     48.20 o 
  -9  11   5      363.75      354.47     48.27 o 
  -7  11   5      708.76      743.54     57.30 o 
  -5  11   5        0.30       -7.42     31.83 o 
  -3  11   5      116.82       83.52     35.44 o 
  -1  11   5      165.55      164.89     36.38 o 
   1  11   5       18.99       15.79     34.77 o 
   3  11   5       12.08       30.67     45.98 o 
   5  11   5      342.69      358.70     58.92 o 
   7  11   5       24.98       70.57     45.58 o 
   9  11   5      184.77      254.38     58.84 o 
  11  11   5        2.00      -17.13     50.01 o 
  13  11   5       61.91      104.95    107.68 o 
  15  11   5      219.60      202.39     65.86 o 
 -14  12   5       27.25       89.97     69.91 o 
 -12  12   5       81.04       29.50     50.52 o 
 -10  12   5       43.46       17.45     48.49 o 
  -8  12   5        3.69      -10.75     39.46 o 
  -6  12   5      162.85       89.93     39.17 o 
  -4  12   5      920.76      985.33     55.90 o 
  -2  12   5      444.84      492.12     50.84 o 
   0  12   5        1.12      -47.35     35.04 o 
   2  12   5      233.41      260.46     60.11 o 
   4  12   5        0.14       28.11     49.31 o 
   6  12   5      100.69       64.43     67.66 o 
   8  12   5        0.71       47.80     52.43 o 
  10  12   5      105.02       91.67     61.84 o 
  12  12   5       12.68      -32.09     54.39 o 
 -11  13   5       47.13      -16.85     52.33 o 
  -9  13   5       15.46       53.06     64.55 o 
  -7  13   5       33.56       40.19     45.22 o 
  -5  13   5       17.16       16.40     60.87 o 
  -3  13   5      125.74      147.37     45.84 o 
  -1  13   5       17.41       -8.62     52.67 o 
   1  13   5       37.88      102.32     58.80 o 
   3  13   5       26.74      -13.21     52.42 o 
   5  13   5      210.87      161.81     67.37 o 
   7  13   5      132.00       97.63     60.91 o 
 -30   0   6      270.36      369.57    102.33 o 
 -28   0   6      209.06      386.76     87.95 o 
 -26   0   6      598.76      691.21     98.66 o 
 -24   0   6       39.54       52.43     56.10 o 
 -22   0   6      659.51      823.70     74.42 o 
 -20   0   6      190.03      267.95     36.46 o 
 -18   0   6     4312.70     4539.03    106.88 o 
 -16   0   6       47.47       28.55     24.31 o 
 -14   0   6        5.12       22.05     18.15 o 
 -12   0   6       63.18       82.11     24.52 o 
 -10   0   6    21165.81    21132.50    284.39 o 
  -8   0   6     2025.00     1594.36     63.14 o 
  -6   0   6     4375.73     4010.08     89.21 o 
  -4   0   6    57756.65    56297.14    889.44 o 
  -2   0   6    43877.50    40779.91    651.89 o 
   0   0   6    10965.20    10272.01    277.10 o 
   2   0   6      423.02      443.14     51.31 o 
   4   0   6     4481.75     4914.86    158.99 o 
   6   0   6      608.00      590.57     54.41 o 
   8   0   6    12900.43    11308.26    315.16 o 
  10   0   6     1150.50     1251.90     77.52 o 
  12   0   6      436.63      520.10     71.04 o 
  14   0   6      781.70      694.31     85.70 o 
  16   0   6      535.62      436.09     78.09 o 
  18   0   6     1153.55      951.96     85.13 o 
  20   0   6     2557.36     1882.22    124.60 o 
  22   0   6      157.58      242.99     85.70 o 
  24   0   6        2.72       -9.87     70.19 o 
  26   0   6        1.49      -78.37     80.34 o 
 -29   1   6       14.31       31.16     54.11 o 
 -27   1   6      288.08      294.00     60.43 o 
 -25   1   6      459.00      462.72     59.63 o 
 -23   1   6      895.76      922.27    107.40 o 
 -21   1   6      478.62      662.56     42.83 o 
 -19   1   6     2917.83     2696.13     66.05 o 
 -17   1   6      525.11      554.43     25.16 o 
 -15   1   6      685.94      757.95     24.23 o 
 -13   1   6       42.75        8.10     13.81 o 
 -11   1   6      709.73      825.68     22.06 o 
  -9   1   6       46.12       56.61     11.13 o 
  -7   1   6     1580.34     1517.24     28.76 o 
  -5   1   6    23737.21    23125.40    269.95 o 
  -3   1   6    10777.25    10750.16    136.21 o 
  -1   1   6     5316.55     4668.44    141.92 o 
   1   1   6     3364.40     3256.20     64.86 o 
   3   1   6      382.26      375.56     33.95 o 
   5   1   6      661.30      575.46     35.88 o 
   7   1   6     4388.35     4775.58    114.81 o 
   9   1   6      236.52      273.24     45.95 o 
  11   1   6      799.26      717.89     46.23 o 
  13   1   6      491.23      525.03     50.51 o 
  15   1   6      588.83      690.04     60.90 o 
  17   1   6     3753.13     3423.58    109.82 o 
  19   1   6      657.12      659.18     70.65 o 
  21   1   6       48.91       63.57     73.72 o 
  23   1   6      286.97      302.94     63.51 o 
  25   1   6        8.44       20.70     78.37 o 
 -30   2   6       33.16       66.82     58.35 o 
 -28   2   6       59.61        8.86     45.93 o 
 -26   2   6       26.77       29.31     44.09 o 
 -24   2   6       56.75        6.25     66.81 o 
 -22   2   6      871.78      788.72     43.27 o 
 -20   2   6      140.49      167.96     27.66 o 
 -18   2   6     1415.25     1271.57     45.81 o 
 -16   2   6      805.63      828.03     25.92 o 
 -14   2   6      373.21      378.65     20.29 o 
 -12   2   6     3271.98     2908.32     41.09 o 
 -10   2   6     4604.71     5295.75     90.35 o 
  -8   2   6    10678.27    11574.97    175.45 o 
  -6   2   6     1461.39     1398.91     31.86 o 
  -4   2   6      944.89     1038.46     40.93 o 
  -2   2   6     1170.62     1352.00     31.75 o 
   0   2   6      628.06      506.83     24.01 o 
   2   2   6    14980.91    15288.59    222.61 o 
   4   2   6     1339.40     1296.96     44.04 o 
   6   2   6     1012.76      867.15     35.32 o 
   8   2   6     1281.78     1332.30     54.26 o 
  10   2   6     2713.74     2527.45     81.31 o 
  12   2   6        4.85       -2.08     27.57 o 
  14   2   6       81.79       39.97     34.07 o 
  16   2   6       73.32       98.67     39.75 o 
  18   2   6      577.25      719.26     66.43 o 
  20   2   6       76.62       30.49     43.77 o 
  22   2   6     1580.81     1538.43     83.91 o 
  24   2   6       10.54       -2.76     52.21 o 
 -29   3   6        7.26       12.10     56.02 o 
 -27   3   6       61.92       43.98     50.89 o 
 -25   3   6      520.15      646.83     52.16 o 
 -23   3   6        2.19      -21.13     29.56 o 
 -21   3   6      542.67      577.69     36.84 o 
 -19   3   6        4.35        5.51     19.39 o 
 -17   3   6      198.69      186.19     20.59 o 
 -15   3   6      153.67      187.80     20.53 o 
 -13   3   6      313.04      415.79     21.52 o 
 -11   3   6     1733.71     1931.59     45.64 o 
  -9   3   6    13688.27    14070.64    176.50 o 
  -7   3   6     5658.49     6081.44    115.27 o 
  -5   3   6        7.59      -16.82     11.22 o 
  -3   3   6     1572.19     1374.05     27.57 o 
  -1   3   6      663.70      564.78     19.29 o 
   1   3   6     3518.81     3826.34     56.20 o 
   3   3   6        9.97        6.38     11.19 o 
   5   3   6     2374.31     2124.42     47.12 o 
   7   3   6      156.16      217.75     29.27 o 
   9   3   6       23.36       18.06     20.18 o 
  11   3   6     1646.07     1527.45     53.03 o 
  13   3   6     4984.88     4630.50    103.31 o 
  15   3   6     1297.27     1261.37     55.22 o 
  17   3   6       30.46       15.42     33.35 o 
  19   3   6       14.81       -0.23     33.46 o 
  21   3   6       65.98       95.31     43.84 o 
  23   3   6       24.19       19.73     40.56 o 
  25   3   6       98.39      148.44     54.46 o 
 -28   4   6      118.60      165.47     81.47 o 
 -26   4   6     1015.13     1062.92     56.03 o 
 -24   4   6      524.69      470.02     41.06 o 
 -22   4   6      462.03      383.97     34.72 o 
 -20   4   6      155.80      124.40     27.05 o 
 -18   4   6      225.30      234.77     26.78 o 
 -16   4   6     1381.38     1209.31     33.74 o 
 -14   4   6       42.03       54.96     16.01 o 
 -12   4   6     1616.49     1599.62     52.81 o 
 -10   4   6      157.12      214.17     25.43 o 
  -8   4   6     1680.92     1611.04     45.27 o 
  -6   4   6      115.72      106.37     13.55 o 
  -4   4   6     3454.70     3337.07     80.14 o 
  -2   4   6     1591.10     1494.02     31.25 o 
   0   4   6     1212.31     1390.88     30.95 o 
   2   4   6        0.01       15.11     15.83 o 
   4   4   6     4223.68     4128.26     62.76 o 
   6   4   6       39.06      101.92     19.13 o 
   8   4   6     2104.16     2049.11     50.54 o 
  10   4   6     7274.49     7176.35    132.14 o 
  12   4   6      343.02      366.22     38.83 o 
  14   4   6       84.67      100.55     33.19 o 
  16   4   6     6266.50     6169.56    132.09 o 
  18   4   6       21.93      -10.50     35.70 o 
  20   4   6      102.27       95.48     41.73 o 
  22   4   6      153.47      272.38     51.69 o 
  24   4   6      106.35      113.70     64.53 o 
 -27   5   6       67.30      203.22     59.32 o 
 -25   5   6        3.40      -10.53     37.60 o 
 -23   5   6       80.13        0.77     33.60 o 
 -21   5   6       38.27       48.25     32.34 o 
 -19   5   6       68.59       21.65     23.13 o 
 -17   5   6     2678.01     2739.06     60.13 o 
 -15   5   6     3722.03     3686.99     61.24 o 
 -13   5   6        2.30       -1.06     15.11 o 
 -11   5   6      170.57      132.70     16.86 o 
  -9   5   6     3913.53     3367.24     61.28 o 
  -7   5   6     1037.28      999.66     26.68 o 
  -5   5   6      437.18      442.29     25.75 o 
  -3   5   6      358.48      349.62     20.03 o 
  -1   5   6     2550.57     2417.84     43.29 o 
   1   5   6     4210.67     4490.82     65.75 o 
   3   5   6       17.03       27.44     15.26 o 
   5   5   6       64.83       71.43     16.42 o 
   7   5   6     2415.90     2290.88     63.27 o 
   9   5   6      836.33      917.22     36.93 o 
  11   5   6       17.58       23.80     23.18 o 
  13   5   6      445.82      543.18     55.78 o 
  15   5   6     2209.64     2269.60     82.98 o 
  17   5   6        7.06      -10.28     36.15 o 
  19   5   6       17.57        9.29     48.43 o 
  21   5   6      272.17      327.48     67.13 o 
  23   5   6       26.28       52.86     58.79 o 
 -26   6   6       59.67      -33.05     42.37 o 
 -24   6   6      722.94      794.87     61.21 o 
 -22   6   6      475.60      620.91     55.04 o 
 -20   6   6     1003.20     1096.16     51.59 o 
 -18   6   6      441.30      430.07     42.79 o 
 -16   6   6      422.03      386.00     37.45 o 
 -14   6   6       68.02       77.25     26.08 o 
 -12   6   6     1256.70     1200.86     32.56 o 
 -10   6   6     1819.44     1839.41     42.03 o 
  -8   6   6       89.44      123.10     16.70 o 
  -6   6   6      178.36      211.39     22.01 o 
  -4   6   6     7598.51     7236.04    109.38 o 
  -2   6   6     2185.95     2304.05     43.24 o 
   0   6   6     3884.06     3983.52     61.57 o 
   2   6   6        8.39       -6.98     17.08 o 
   4   6   6       37.85        6.04     15.89 o 
   6   6   6      103.42      167.02     20.60 o 
   8   6   6      333.49      340.94     29.95 o 
  10   6   6      396.19      539.66     37.29 o 
  12   6   6     1795.22     1801.21     65.34 o 
  14   6   6      985.26     1032.40     75.04 o 
  16   6   6      209.21      249.02     43.98 o 
  18   6   6        1.80       23.63     50.43 o 
  20   6   6        4.70      -24.48     48.43 o 
  22   6   6      127.39      139.05     64.05 o 
 -25   7   6        0.09      -61.16     40.78 o 
 -23   7   6        0.01      -10.81     35.40 o 
 -21   7   6       88.78      144.35     40.06 o 
 -19   7   6      135.43      175.73     38.20 o 
 -17   7   6       83.98       66.94     32.02 o 
 -15   7   6      547.51      472.93     75.79 o 
 -13   7   6      286.07      387.84     81.38 o 
 -11   7   6      585.05      645.17     31.99 o 
  -9   7   6      162.98      188.36     23.47 o 
  -7   7   6       79.42      116.62     21.67 o 
  -5   7   6      526.97      531.24     27.86 o 
  -3   7   6     1370.15     1300.31     43.63 o 
  -1   7   6        1.96       24.29     18.70 o 
   1   7   6       22.51       18.05     16.41 o 
   3   7   6      474.62      603.52     35.19 o 
   5   7   6      117.32      100.20     23.20 o 
   7   7   6      119.19       77.89     24.14 o 
   9   7   6      294.90      290.47     37.12 o 
  11   7   6     2987.85     2705.33     79.91 o 
  13   7   6     2759.81     2718.65     84.24 o 
  15   7   6       23.08       23.61     34.94 o 
  17   7   6       16.70       -2.47     36.95 o 
  19   7   6       44.94       62.25     50.84 o 
  21   7   6       45.54       85.45     64.48 o 
 -24   8   6      215.97      286.10     50.70 o 
 -22   8   6      271.77      293.91     68.61 o 
 -20   8   6       41.87       60.73     37.22 o 
 -18   8   6      210.70      193.04     38.91 o 
 -16   8   6       12.49       -7.99     30.30 o 
 -14   8   6        2.93      -38.53     26.98 o 
 -12   8   6      101.19      114.34     30.34 o 
 -10   8   6        1.32      -17.67     22.46 o 
  -8   8   6      154.13      149.47     24.14 o 
  -6   8   6      164.51      193.85     24.48 o 
  -4   8   6      521.93      536.31     31.21 o 
  -2   8   6      453.76      498.26     38.23 o 
   0   8   6     1068.50     1032.31     38.11 o 
   2   8   6      176.78      185.58     26.93 o 
   4   8   6       38.15       29.75     22.38 o 
   6   8   6       99.74       79.78     24.39 o 
   8   8   6      236.64      264.46     38.94 o 
  10   8   6       76.42       18.03     30.98 o 
  12   8   6      969.65      877.47     59.89 o 
  14   8   6      156.08      146.08     41.65 o 
  16   8   6      120.67       90.58     39.89 o 
  18   8   6       20.97      -17.90     41.18 o 
  20   8   6        2.69       -2.79     58.10 o 
 -23   9   6        1.78       23.76     45.44 o 
 -21   9   6       25.92        8.03     42.32 o 
 -19   9   6       99.08       88.45     39.54 o 
 -17   9   6       46.90       58.19     37.25 o 
 -15   9   6      533.83      633.47    101.27 o 
 -13   9   6       45.34       55.15     40.16 o 
 -11   9   6      799.91      818.17     46.24 o 
  -9   9   6       50.41       33.45     28.78 o 
  -7   9   6      658.76      795.27     46.77 o 
  -5   9   6       58.49       30.48     27.60 o 
  -3   9   6     2579.99     2371.11     89.68 o 
  -1   9   6      140.33      183.24     32.32 o 
   1   9   6      470.37      490.72     42.10 o 
   3   9   6      528.24      556.26     44.20 o 
   5   9   6      645.16      621.94     46.22 o 
   7   9   6        8.23       10.16     31.73 o 
   9   9   6       26.69       34.73     33.88 o 
  11   9   6      854.88      788.61     59.24 o 
  13   9   6       50.81       57.74     51.28 o 
  15   9   6      295.65      237.10     50.79 o 
  17   9   6      516.37      513.76     60.39 o 
 -20  10   6        1.64       45.37     44.35 o 
 -18  10   6      108.37      113.46     43.78 o 
 -16  10   6        0.91      -45.10     44.15 o 
 -14  10   6      132.42      200.65     64.41 o 
 -12  10   6      191.17      144.52     48.14 o 
 -10  10   6      446.40      553.57    127.98 o 
  -8  10   6      297.12      386.01     43.60 o 
  -6  10   6     4112.42     4026.32    155.01 o 
  -4  10   6      570.36      570.03     48.01 o 
  -2  10   6      391.79      364.04     43.77 o 
   0  10   6       41.65       40.53     30.36 o 
   2  10   6      107.14      118.58     33.31 o 
   4  10   6      122.88       59.40     42.03 o 
   6  10   6     1109.31      959.67     69.21 o 
   8  10   6      203.81      262.76     51.75 o 
  10  10   6      104.43       49.83     46.32 o 
  12  10   6      116.88       98.78     70.19 o 
  14  10   6        3.77       -6.33     49.57 o 
  16  10   6        5.63      -11.18     54.12 o 
 -17  11   6      418.13      309.18    108.53 o 
 -15  11   6      295.03      385.83     64.29 o 
 -13  11   6       43.11        6.85     47.89 o 
 -11  11   6      192.55      327.45     59.06 o 
  -9  11   6      504.78      529.25     66.51 o 
  -7  11   6     1456.21     1372.97     60.77 o 
  -5  11   6      370.11      411.22     65.40 o 
  -3  11   6      171.77      204.04     39.55 o 
  -1  11   6      204.99      287.25     42.39 o 
   1  11   6      495.54      588.96     59.02 o 
   3  11   6      246.20      223.09     54.92 o 
   5  11   6      824.68      661.53     80.34 o 
   7  11   6      233.93      244.14     55.05 o 
   9  11   6       24.52       84.86     71.18 o 
  11  11   6       14.03        8.57     51.17 o 
  13  11   6        3.90       59.21     54.15 o 
 -14  12   6       47.28       58.75     56.21 o 
 -12  12   6       11.58       12.86     98.95 o 
 -10  12   6        1.84      -26.69     69.06 o 
  -8  12   6       10.34       21.32     72.45 o 
  -6  12   6       20.18       65.37     41.19 o 
  -4  12   6       73.04      109.20     40.96 o 
  -2  12   6       33.32       66.46     40.53 o 
   0  12   6      214.68      269.12     48.00 o 
   2  12   6       34.67       40.75     49.24 o 
   4  12   6       79.17      126.33     54.26 o 
   6  12   6        4.36       15.95     51.69 o 
   8  12   6       65.56       28.03     61.17 o 
  10  12   6       82.00       83.61     58.30 o 
  -9  13   6       15.48      -40.21     56.01 o 
  -7  13   6        0.90        7.57     55.57 o 
  -5  13   6       63.20       37.01     53.34 o 
  -3  13   6       57.22      125.14     46.01 o 
  -1  13   6       11.20       37.46     53.18 o 
   1  13   6       25.47       20.61     55.12 o 
   3  13   6        0.29        0.97     55.92 o 
   5  13   6       13.00      -41.68     55.60 o 
 -29   1   7        4.19      -48.21     53.18 o 
 -27   1   7      429.74      454.51     70.33 o 
 -25   1   7       32.97       45.30     42.96 o 
 -23   1   7      261.33      362.47     50.95 o 
 -21   1   7      166.07      212.93     32.45 o 
 -19   1   7       80.67       80.17     26.02 o 
 -17   1   7      746.79      733.66     29.62 o 
 -15   1   7      383.64      392.92     22.44 o 
 -13   1   7       69.11      124.46     16.31 o 
 -11   1   7        0.15       -6.90     11.64 o 
  -9   1   7      172.38      130.14     18.03 o 
  -7   1   7      282.38      359.31     25.02 o 
  -5   1   7      460.20      500.59     20.27 o 
  -3   1   7     1414.81     1146.90     30.05 o 
  -1   1   7       85.63      134.39     25.47 o 
   1   1   7        0.04       22.00     17.74 o 
   3   1   7      177.08      237.04     25.00 o 
   5   1   7     2857.78     2499.97     77.11 o 
   7   1   7      955.42      863.59     47.70 o 
   9   1   7       17.43       46.59     28.18 o 
  11   1   7        5.57        6.53     27.36 o 
  13   1   7     1239.10     1039.78     57.51 o 
  15   1   7        4.60       -7.93     35.15 o 
  17   1   7       80.52       74.42     43.25 o 
  19   1   7      975.32     1018.43     74.97 o 
  21   1   7        1.77      -28.09     48.24 o 
  23   1   7       31.12       35.28     57.94 o 
  25   1   7       18.34      -66.66     63.71 o 
 -30   2   7      253.83      267.27     66.34 o 
 -28   2   7      379.43      420.56     90.91 o 
 -26   2   7       23.15      -50.22     40.82 o 
 -24   2   7     4441.53     3882.64    117.60 o 
 -22   2   7     4214.40     4048.02     91.82 o 
 -20   2   7        7.49       27.66     25.31 o 
 -18   2   7      436.91      493.69     31.65 o 
 -16   2   7       23.51       10.62     14.25 o 
 -14   2   7      286.12      263.97     17.32 o 
 -12   2   7      453.97      518.67     27.83 o 
 -10   2   7      299.81      342.87     30.11 o 
  -8   2   7       29.17       61.78     15.28 o 
  -6   2   7     6013.21     5459.52     86.26 o 
  -4   2   7     7219.79     7645.27    107.41 o 
  -2   2   7     6797.00     6303.42    201.57 o 
   0   2   7       14.04       24.18     14.20 o 
   2   2   7     3061.89     3238.80     70.40 o 
   4   2   7      146.09      171.35     23.38 o 
   6   2   7        4.55       28.79     21.73 o 
   8   2   7        6.19       31.44     22.77 o 
  10   2   7     1266.18     1202.79     57.38 o 
  12   2   7      366.47      459.42     60.61 o 
  14   2   7      863.53      844.71     62.86 o 
  16   2   7      213.50      321.17     57.93 o 
  18   2   7     5016.62     4427.42    261.60 o 
  20   2   7      204.78      194.17     55.20 o 
  22   2   7      189.72      104.14     54.00 o 
  24   2   7        6.22       43.81     57.69 o 
 -29   3   7        7.37      -80.81     54.30 o 
 -27   3   7      448.69      423.24     80.06 o 
 -25   3   7     1523.10     1361.71     56.86 o 
 -23   3   7      584.90      714.91     50.02 o 
 -21   3   7      154.91      102.54     26.69 o 
 -19   3   7      241.06      294.66     28.99 o 
 -17   3   7      105.70       50.73     20.33 o 
 -15   3   7      127.29      119.65     34.02 o 
 -13   3   7     2450.55     2408.78     42.24 o 
 -11   3   7      274.93      241.47     28.47 o 
  -9   3   7      197.79      145.63     18.48 o 
  -7   3   7      376.80      330.35     22.28 o 
  -5   3   7       33.06       45.56     15.05 o 
  -3   3   7      628.64      706.19     24.30 o 
  -1   3   7       56.61       58.82     13.27 o 
   1   3   7     9617.37     9719.72    151.72 o 
   3   3   7     2504.19     2638.67     75.88 o 
   5   3   7      890.87      770.95     37.07 o 
   7   3   7       14.27       25.89     21.05 o 
   9   3   7      232.41      260.34     38.84 o 
  11   3   7      655.92      713.21     44.92 o 
  13   3   7     1854.07     1781.84     63.62 o 
  15   3   7     4790.27     4659.78    111.56 o 
  17   3   7     3248.82     3158.02     92.05 o 
  19   3   7     1491.67     1405.27     65.93 o 
  21   3   7      115.88      188.67     47.14 o 
  23   3   7       73.79       84.55     48.51 o 
 -28   4   7      540.03      599.87    105.43 o 
 -26   4   7       13.39       -7.01     36.78 o 
 -24   4   7     1423.87     1294.49     54.38 o 
 -22   4   7       77.95       63.28     27.71 o 
 -20   4   7       27.50       36.82     24.52 o 
 -18   4   7        4.85      -11.82     21.62 o 
 -16   4   7     1699.30     1608.77     44.26 o 
 -14   4   7      321.84      298.11     25.25 o 
 -12   4   7       10.60       18.61     14.72 o 
 -10   4   7       76.02       55.88     13.60 o 
  -8   4   7       76.41       64.88     13.11 o 
  -6   4   7    12924.32    12677.96    180.61 o 
  -4   4   7    25706.58    25194.73    643.49 o 
  -2   4   7     5650.16     6116.75     80.88 o 
   0   4   7     4940.80     4792.92     68.55 o 
   2   4   7      780.99      852.59     26.81 o 
   4   4   7     1645.19     1512.59     36.48 o 
   6   4   7     2044.17     2036.67     50.29 o 
   8   4   7     2489.62     2401.33     57.06 o 
  10   4   7     1302.95     1214.27     49.83 o 
  12   4   7      223.18      238.36     36.98 o 
  14   4   7     6022.89     5720.15    125.97 o 
  16   4   7      440.62      457.10     57.97 o 
  18   4   7      174.89      125.79     41.66 o 
  20   4   7        3.32       -1.22     37.39 o 
  22   4   7      191.52      281.49     54.88 o 
 -27   5   7       81.59       94.65     89.92 o 
 -25   5   7      112.26       78.73     46.49 o 
 -23   5   7      121.92      134.42     39.38 o 
 -21   5   7       74.09       73.88     31.90 o 
 -19   5   7      275.78      293.57     31.24 o 
 -17   5   7     2603.09     2483.39     57.76 o 
 -15   5   7      146.89      228.11     26.76 o 
 -13   5   7      741.30      818.25     32.07 o 
 -11   5   7      456.87      569.72     24.10 o 
  -9   5   7     3177.33     2949.71     78.02 o 
  -7   5   7      669.36      647.38     23.80 o 
  -5   5   7     7156.30     6948.12    175.70 o 
  -3   5   7    13980.96    13509.35    154.92 o 
  -1   5   7     1940.26     2091.13     41.50 o 
   1   5   7      681.62      586.66     24.83 o 
   3   5   7      479.86      531.22     41.37 o 
   5   5   7      148.69      153.91     21.09 o 
   7   5   7      410.36      415.92     31.07 o 
   9   5   7      135.53      226.48     61.82 o 
  11   5   7      745.02      783.83     39.50 o 
  13   5   7        0.19      -25.95     43.99 o 
  15   5   7      267.44      171.97     57.88 o 
  17   5   7       73.28       73.79     48.23 o 
  19   5   7        4.17      -64.40     44.72 o 
  21   5   7      147.54      180.76     61.79 o 
  23   5   7       12.95      -17.03     61.47 o 
 -26   6   7        3.42      -18.44     53.63 o 
 -24   6   7       73.33       81.47     42.58 o 
 -22   6   7       25.27       10.63     34.56 o 
 -20   6   7      149.82      116.11     34.56 o 
 -18   6   7      251.11      255.01     39.94 o 
 -16   6   7       34.26       -0.32     26.52 o 
 -14   6   7      808.21      852.30     33.70 o 
 -12   6   7       14.78       11.97     20.14 o 
 -10   6   7     1909.63     1806.29     46.49 o 
  -8   6   7       66.60       48.45     16.22 o 
  -6   6   7      140.70      143.94     18.48 o 
  -4   6   7      336.99      530.17     25.70 o 
  -2   6   7     1410.59     1409.98     34.64 o 
   0   6   7      909.44      882.77     28.70 o 
   2   6   7      545.98      549.30     30.54 o 
   4   6   7      141.69      162.94     25.59 o 
   6   6   7       50.31       28.05     18.76 o 
   8   6   7      954.87      967.14     54.24 o 
  10   6   7      401.63      365.38     35.97 o 
  12   6   7      892.12      889.77     53.29 o 
  14   6   7     1640.30     1593.58    106.78 o 
  16   6   7      636.71      684.36     76.94 o 
  18   6   7       51.27      -15.68     53.26 o 
  20   6   7      283.35      306.91     69.39 o 
  22   6   7       44.25       60.89     63.60 o 
 -25   7   7       35.47       40.17     58.97 o 
 -23   7   7        1.84      -18.14     36.78 o 
 -21   7   7      102.71       58.47     38.62 o 
 -19   7   7       80.37       55.08     36.78 o 
 -17   7   7        6.15        2.20     31.02 o 
 -15   7   7     1567.52     1475.10     55.14 o 
 -13   7   7      600.49      713.30     41.79 o 
 -11   7   7       38.38       28.41     25.44 o 
  -9   7   7      120.40      132.93     23.51 o 
  -7   7   7      608.94      680.35     44.27 o 
  -5   7   7      201.28      246.34     22.62 o 
  -3   7   7       46.77       26.12     17.58 o 
  -1   7   7     1101.21     1198.36     33.63 o 
   1   7   7      283.18      292.26     33.26 o 
   3   7   7      225.15      229.67     28.21 o 
   5   7   7      421.74      492.44     44.23 o 
   7   7   7      560.62      624.05     47.91 o 
   9   7   7      597.08      673.63     59.23 o 
  11   7   7        1.87       19.43     33.28 o 
  13   7   7      298.42      308.79     47.00 o 
  15   7   7     1361.98     1414.33     67.16 o 
  17   7   7      189.68      187.12     60.28 o 
  19   7   7       12.40      -10.79     58.50 o 
 -24   8   7       89.47      101.55     43.73 o 
 -22   8   7       25.19       13.22     41.67 o 
 -20   8   7       59.19       71.67     38.47 o 
 -18   8   7        7.59      -24.36     30.82 o 
 -16   8   7       54.34       36.76     33.41 o 
 -14   8   7      312.70      277.14     38.84 o 
 -12   8   7      827.05      868.12     46.14 o 
 -10   8   7      195.15      159.61     32.28 o 
  -8   8   7      288.06      347.37     31.58 o 
  -6   8   7       18.06       16.35     20.93 o 
  -4   8   7       91.69      112.80     24.91 o 
  -2   8   7      230.94      198.82     32.00 o 
   0   8   7      719.58      800.22     36.78 o 
   2   8   7       17.61       12.02     27.92 o 
   4   8   7       84.27      114.11     27.02 o 
   6   8   7      622.96      707.70     43.18 o 
   8   8   7      628.98      706.59     71.00 o 
  10   8   7       16.82       36.25     33.72 o 
  12   8   7       48.14       18.13     36.86 o 
  14   8   7      172.99      264.00     46.61 o 
  16   8   7      111.18      152.08     46.58 o 
  18   8   7        6.12       19.55     44.65 o 
 -23   9   7      176.48      165.58     52.05 o 
 -21   9   7       82.58      106.42     46.22 o 
 -19   9   7      119.09       91.22     49.00 o 
 -17   9   7        3.72       -0.88     35.80 o 
 -15   9   7        8.66       30.31     33.17 o 
 -13   9   7        4.92      -15.86     30.63 o 
 -11   9   7        7.70      -28.62     30.23 o 
  -9   9   7        1.62      -26.57     35.97 o 
  -7   9   7       83.24       67.04     29.35 o 
  -5   9   7       10.39       -8.28     26.37 o 
  -3   9   7      114.46      120.12     32.49 o 
  -1   9   7      419.99      391.08     39.00 o 
   1   9   7      114.63       75.40     30.20 o 
   3   9   7      581.49      580.26     51.99 o 
   5   9   7      823.42      829.80     48.69 o 
   7   9   7        0.36      -19.96     34.97 o 
   9   9   7       88.98       93.14     39.05 o 
  11   9   7      127.73      136.83     42.82 o 
  13   9   7       53.18        7.52     38.14 o 
  15   9   7       25.70        4.47     43.74 o 
  17   9   7        4.09       11.24     46.42 o 
 -20  10   7       28.12       48.44     45.52 o 
 -18  10   7      259.93      247.96     57.52 o 
 -16  10   7      200.98      256.50     55.55 o 
 -14  10   7      700.13      771.68     83.86 o 
 -12  10   7      133.44      101.43     47.70 o 
 -10  10   7      328.55      323.98     70.47 o 
  -8  10   7      391.27      428.36     82.31 o 
  -6  10   7      953.61      887.27     72.52 o 
  -4  10   7       22.89      -45.99     30.66 o 
  -2  10   7      742.68      839.80     56.17 o 
   0  10   7        5.50      -25.23     31.77 o 
   2  10   7       38.96       37.70     33.17 o 
   4  10   7        3.31      -10.26     41.02 o 
   6  10   7       44.52       69.40     46.60 o 
   8  10   7        0.53      -32.13     41.65 o 
  10  10   7      120.66       15.36     46.63 o 
  12  10   7       30.48       44.50     51.52 o 
  14  10   7      208.07      203.08     64.97 o 
 -17  11   7       60.43       90.49     56.77 o 
 -15  11   7        0.21      -40.32     47.04 o 
 -13  11   7       24.26       45.70     49.03 o 
 -11  11   7       95.97       45.89     48.12 o 
  -9  11   7        0.17       -9.85     45.23 o 
  -7  11   7      459.30      524.88     67.98 o 
  -5  11   7       75.03       47.04     47.19 o 
  -3  11   7        4.23      -23.23     34.43 o 
  -1  11   7        3.09       -5.50     36.97 o 
   1  11   7      103.65       87.64     37.34 o 
   3  11   7      201.21      253.53     53.94 o 
   5  11   7      524.10      442.54     63.33 o 
   7  11   7        0.21       60.20     48.43 o 
   9  11   7       30.18       73.36     51.78 o 
  11  11   7        3.59      -58.23     52.29 o 
 -14  12   7       10.50      -12.63     54.08 o 
 -12  12   7       58.18      114.89     55.71 o 
 -10  12   7      312.82      358.08     65.10 o 
  -8  12   7       24.58       50.81     51.54 o 
  -6  12   7        5.66       19.00     53.01 o 
  -4  12   7      226.35      333.48     85.13 o 
  -2  12   7       64.07       32.02     69.33 o 
   0  12   7      198.69      223.51     46.72 o 
   2  12   7       31.58       64.59     50.49 o 
   4  12   7      320.78      220.71     58.90 o 
   6  12   7       30.70      -23.05     48.91 o 
   8  12   7        5.50       -1.60     58.48 o 
  -7  13   7        0.55       28.57     54.41 o 
  -5  13   7        0.20      -64.72     94.44 o 
  -3  13   7        0.62      -50.44     55.32 o 
  -1  13   7        3.85       16.05     72.73 o 
   1  13   7        3.89      -78.97     54.67 o 
   3  13   7       22.64       32.41     57.04 o 
 -30   0   8        0.42       16.63     86.54 o 
 -28   0   8      588.68      818.06    113.04 o 
 -26   0   8     1877.59     2078.98    126.01 o 
 -24   0   8     5248.47     4842.69    190.84 o 
 -22   0   8      279.73      312.34     67.37 o 
 -20   0   8        3.97       13.81     31.26 o 
 -18   0   8     4914.10     4741.13    116.75 o 
 -16   0   8      114.09      188.27     32.45 o 
 -14   0   8      515.24      615.75     42.71 o 
 -12   0   8       77.33      102.78     28.45 o 
 -10   0   8      269.70      254.08     32.39 o 
  -8   0   8     5713.12     5056.46    114.76 o 
  -6   0   8     3129.16     2563.22     73.17 o 
  -4   0   8     6243.49     5630.80    113.11 o 
  -2   0   8      717.30      487.23     93.03 o 
   0   0   8    20138.12    21447.78    542.93 o 
   2   0   8    12018.12    12504.34    345.04 o 
   4   0   8     4891.27     5339.39    184.36 o 
   6   0   8     8522.42     8850.69    267.24 o 
   8   0   8     2403.78     2451.93    118.11 o 
  10   0   8      318.91      338.56     65.96 o 
  12   0   8     2075.07     1903.64    111.35 o 
  14   0   8      680.98      736.03     96.97 o 
  16   0   8     2974.18     2735.24    144.61 o 
  18   0   8     1149.94      928.28     90.49 o 
  20   0   8      676.08      678.52    103.46 o 
  22   0   8        1.61        4.23     76.96 o 
  24   0   8       15.13       -5.36     89.08 o 
 -29   1   8      235.36      358.69     69.37 o 
 -27   1   8      690.52      743.41     77.18 o 
 -25   1   8      220.77      231.90     52.71 o 
 -23   1   8      156.16      252.80     46.67 o 
 -21   1   8     1245.85     1151.74     47.37 o 
 -19   1   8     2615.52     2681.99     70.00 o 
 -17   1   8       42.96       29.31     21.85 o 
 -15   1   8      791.84      774.90     34.30 o 
 -13   1   8        2.33       15.92     13.90 o 
 -11   1   8     3583.35     3466.47     53.65 o 
  -9   1   8    13076.47    13029.99    227.59 o 
  -7   1   8     5384.97     4969.75     76.34 o 
  -5   1   8     2372.24     2168.21     44.21 o 
  -3   1   8       68.09       49.35     12.00 o 
  -1   1   8      614.77      659.90     46.51 o 
   1   1   8     1562.27     1664.76     49.06 o 
   3   1   8     1024.74      932.75     55.76 o 
   5   1   8     1246.95     1263.88     57.60 o 
   7   1   8     3756.70     3630.90    103.79 o 
   9   1   8        2.00        6.20     30.60 o 
  11   1   8      309.63      433.39     54.12 o 
  13   1   8     1411.23     1257.69     66.68 o 
  15   1   8      735.04      898.11     81.75 o 
  17   1   8      957.53      867.93     61.91 o 
  19   1   8       44.56       44.47     48.61 o 
  21   1   8        8.40       34.85     52.48 o 
  23   1   8       31.63       55.28     58.81 o 
 -28   2   8      108.28       99.93     58.49 o 
 -26   2   8       54.36       47.14     58.35 o 
 -24   2   8       30.49       41.60     42.96 o 
 -22   2   8     1209.08     1230.82     51.02 o 
 -20   2   8      413.01      471.49     41.31 o 
 -18   2   8      450.87      560.65     43.97 o 
 -16   2   8      252.70      385.38     25.07 o 
 -14   2   8      430.01      393.87     26.25 o 
 -12   2   8     1853.26     1983.67     44.62 o 
 -10   2   8     3275.27     2935.30     68.95 o 
  -8   2   8     1220.74     1137.54     32.47 o 
  -6   2   8     7389.82     8173.93    213.65 o 
  -4   2   8     1681.34     1461.97     37.37 o 
  -2   2   8     6645.76     6651.69     99.05 o 
   0   2   8      833.81      874.23     35.82 o 
   2   2   8     6979.98     7261.45    188.59 o 
   4   2   8      624.58      626.34     33.65 o 
   6   2   8      692.98      862.10     41.05 o 
   8   2   8      317.42      344.98     52.08 o 
  10   2   8      239.54      307.71     48.09 o 
  12   2   8     1264.33     1155.80     64.75 o 
  14   2   8     1539.39     1426.60    110.79 o 
  16   2   8       79.00       52.54     44.00 o 
  18   2   8      166.69      182.56     56.41 o 
  20   2   8      837.74      998.95     86.60 o 
  22   2   8       10.21        2.96     55.81 o 
 -29   3   8       23.57      -11.09     56.23 o 
 -27   3   8     1027.93     1049.14     70.16 o 
 -25   3   8      397.39      523.56     49.64 o 
 -23   3   8     1169.53     1094.96     51.21 o 
 -21   3   8      513.35      563.12     43.50 o 
 -19   3   8      139.14      147.19     35.34 o 
 -17   3   8      162.36      215.12     26.00 o 
 -15   3   8      528.61      574.63     29.51 o 
 -13   3   8      673.77      700.56     26.01 o 
 -11   3   8      576.52      583.13     28.20 o 
  -9   3   8      766.67      811.19     29.55 o 
  -7   3   8     1152.22     1036.04     32.40 o 
  -5   3   8     6639.92     6846.58    101.69 o 
  -3   3   8     7126.81     6665.88    100.29 o 
  -1   3   8     1517.23     1232.06     35.96 o 
   1   3   8       86.45       92.73     25.47 o 
   3   3   8       37.93       95.84     27.97 o 
   5   3   8      201.99      327.02     33.06 o 
   7   3   8      931.69     1038.54     46.19 o 
   9   3   8      359.52      390.66     37.16 o 
  11   3   8       22.20       46.63     30.51 o 
  13   3   8     6151.47     5967.44    129.70 o 
  15   3   8     2526.58     2283.12     97.26 o 
  17   3   8       64.59       58.92     37.26 o 
  19   3   8      101.63       46.53     41.01 o 
  21   3   8       30.61       27.56     45.79 o 
  23   3   8      127.82      103.45     51.58 o 
 -28   4   8      284.36      321.36     99.51 o 
 -26   4   8      461.12      468.98     70.25 o 
 -24   4   8        7.08        7.26     33.16 o 
 -22   4   8      218.33      212.24     36.20 o 
 -20   4   8       23.40       17.78     24.95 o 
 -18   4   8       12.84       24.80     23.15 o 
 -16   4   8       94.13       85.29     22.24 o 
 -14   4   8      828.47      718.35     30.80 o 
 -12   4   8      671.98      605.95     28.25 o 
 -10   4   8      674.72      681.07     28.75 o 
  -8   4   8     4170.10     3962.17     82.60 o 
  -6   4   8     3750.90     3594.82     66.65 o 
  -4   4   8    11919.27    11639.75    144.98 o 
  -2   4   8     2840.49     2903.96     50.10 o 
   0   4   8      384.08      282.05     28.37 o 
   2   4   8     5075.39     4775.17     72.47 o 
   4   4   8     1189.86     1133.96     40.97 o 
   6   4   8       26.95       -0.10     24.39 o 
   8   4   8     2027.85     1935.13     63.56 o 
  10   4   8      529.51      536.38     47.45 o 
  12   4   8     2044.12     1960.54     69.25 o 
  14   4   8      874.38      934.52     54.04 o 
  16   4   8        2.75        4.84     35.27 o 
  18   4   8       62.92      106.78     43.37 o 
  20   4   8        2.21       47.84     45.28 o 
  22   4   8       71.47      -16.94     58.68 o 
 -27   5   8      313.13      221.05     60.32 o 
 -25   5   8       51.59       74.52     45.45 o 
 -23   5   8       88.05       36.50     57.51 o 
 -21   5   8      189.57      215.30     31.77 o 
 -19   5   8      753.94      798.59     42.43 o 
 -17   5   8      497.45      506.69     46.06 o 
 -15   5   8        6.84        4.28     20.21 o 
 -13   5   8     1259.17     1239.94     39.38 o 
 -11   5   8      568.91      640.61     30.85 o 
  -9   5   8      420.99      586.77     31.78 o 
  -7   5   8      292.33      287.79     29.15 o 
  -5   5   8      555.89      586.09     35.18 o 
  -3   5   8      175.63      196.69     19.28 o 
  -1   5   8     1745.54     1781.48     39.66 o 
   1   5   8     2574.80     2723.97     51.13 o 
   3   5   8      584.02      614.50     31.17 o 
   5   5   8      149.78      132.94     23.92 o 
   7   5   8      959.03      910.64     38.61 o 
   9   5   8      477.84      427.59     36.71 o 
  11   5   8     8925.64     8609.23    163.89 o 
  13   5   8       10.33        0.36     33.96 o 
  15   5   8       38.13       35.85     36.89 o 
  17   5   8      362.33      365.17     74.84 o 
  19   5   8        3.28       18.85     52.69 o 
  21   5   8        0.06      -30.82     56.08 o 
 -26   6   8      187.26      207.39     62.06 o 
 -24   6   8      297.70      306.77     56.83 o 
 -22   6   8      742.98      865.27     70.73 o 
 -20   6   8      244.57      220.88     40.68 o 
 -18   6   8     1796.38     1456.87     56.99 o 
 -16   6   8     1168.74      973.96     59.60 o 
 -14   6   8        0.24       -2.51     23.39 o 
 -12   6   8       57.08       71.29     22.61 o 
 -10   6   8      358.88      391.55     30.20 o 
  -8   6   8       63.35       44.67     19.88 o 
  -6   6   8      201.49      191.15     22.05 o 
  -4   6   8       10.46       34.37     21.37 o 
  -2   6   8     1812.01     1815.58     40.87 o 
   0   6   8       37.97       24.37     17.25 o 
   2   6   8      112.04      113.32     21.30 o 
   4   6   8      139.84      136.58     21.39 o 
   6   6   8      167.85      185.23     28.77 o 
   8   6   8     5446.95     5080.00     95.61 o 
  10   6   8     1174.18     1049.44     53.14 o 
  12   6   8     1076.63     1013.41     55.57 o 
  14   6   8       32.35       22.83     49.43 o 
  16   6   8      156.03      109.62     55.36 o 
  18   6   8        0.12       19.20     54.30 o 
  20   6   8       34.91       21.86     57.58 o 
 -25   7   8        0.67      -22.73     49.55 o 
 -23   7   8      508.06      471.50     57.63 o 
 -21   7   8       73.38      122.86     39.67 o 
 -19   7   8      669.73      693.33     53.29 o 
 -17   7   8      541.90      561.61     52.84 o 
 -15   7   8      170.46      144.21     34.02 o 
 -13   7   8      485.44      456.42     41.29 o 
 -11   7   8       27.58       36.54     26.30 o 
  -9   7   8       82.86       96.46     29.29 o 
  -7   7   8     6866.50     6608.02    167.51 o 
  -5   7   8     4103.32     3731.73    107.35 o 
  -3   7   8      345.73      419.14     45.88 o 
  -1   7   8       95.36      111.50     20.70 o 
   1   7   8      649.18      629.33     40.18 o 
   3   7   8      213.74      180.79     27.71 o 
   5   7   8       83.74       55.56     32.06 o 
   7   7   8      426.66      333.19     40.69 o 
   9   7   8       50.00       37.09     33.72 o 
  11   7   8     2100.33     1846.82     69.85 o 
  13   7   8       61.29       63.73     38.98 o 
  15   7   8       55.52       13.48     52.58 o 
  17   7   8       11.53       17.13     50.47 o 
  19   7   8        3.88       -2.38     57.43 o 
 -24   8   8        0.58       -4.30     44.39 o 
 -22   8   8      688.46      826.76     75.14 o 
 -20   8   8      303.37      239.57     44.25 o 
 -18   8   8        4.03       35.78     34.57 o 
 -16   8   8      203.60      273.34     42.40 o 
 -14   8   8       48.88       36.74     31.40 o 
 -12   8   8        0.18        8.93     38.29 o 
 -10   8   8       43.77       20.01     28.28 o 
  -8   8   8      623.76      718.57     67.30 o 
  -6   8   8        7.38       -9.73     27.89 o 
  -4   8   8     5346.85     4970.21    138.84 o 
  -2   8   8      533.07      558.47     42.34 o 
   0   8   8     1620.91     1492.80     71.29 o 
   2   8   8     1384.63     1239.47     44.31 o 
   4   8   8       62.24       72.48     28.70 o 
   6   8   8       22.90       -1.56     33.53 o 
   8   8   8       10.47      -26.04     33.26 o 
  10   8   8      262.90      194.23     41.88 o 
  12   8   8      567.42      556.55     55.42 o 
  14   8   8        1.53      -28.97     39.11 o 
  16   8   8       26.84      -27.10     40.67 o 
  18   8   8        4.50       52.60     61.56 o 
 -21   9   8      248.15      294.90     54.68 o 
 -19   9   8       18.62       18.59     37.75 o 
 -17   9   8        1.15      -27.05     37.34 o 
 -15   9   8       43.36        0.19     33.76 o 
 -13   9   8       90.31      128.16     36.97 o 
 -11   9   8        1.09      -22.92     33.24 o 
  -9   9   8      361.68      365.07     53.31 o 
  -7   9   8      531.29      548.17     68.50 o 
  -5   9   8      319.84      339.22     51.29 o 
  -3   9   8      682.79      727.24     49.84 o 
  -1   9   8      423.23      413.21     41.80 o 
   1   9   8      179.94      105.22     57.39 o 
   3   9   8      896.96      948.29     64.18 o 
   5   9   8      159.98      126.44     34.71 o 
   7   9   8      190.13      161.01     40.03 o 
   9   9   8       67.33       28.87     38.82 o 
  11   9   8       11.34        1.38     39.17 o 
  13   9   8      446.72      505.01     58.32 o 
  15   9   8      580.17      724.01    108.66 o 
 -20  10   8       47.77       -5.13     45.54 o 
 -18  10   8      423.97      509.32     78.65 o 
 -16  10   8      124.48       44.63     50.11 o 
 -14  10   8        3.23      -63.80     43.63 o 
 -12  10   8       58.14       96.40     49.25 o 
 -10  10   8       12.87       32.31     75.13 o 
  -8  10   8      624.24      746.61     71.06 o 
  -6  10   8      163.39      188.75     49.84 o 
  -4  10   8      237.23      253.17     52.73 o 
  -2  10   8      577.04      598.56     51.25 o 
   0  10   8      172.52      149.80     36.86 o 
   2  10   8      394.33      340.60     45.34 o 
   4  10   8        2.48       13.40     41.68 o 
   6  10   8       73.99      119.95     48.63 o 
   8  10   8       12.99       19.11     49.09 o 
  10  10   8       16.08      -14.93     47.61 o 
  12  10   8      138.83      115.91     58.00 o 
  14  10   8      185.41      136.45     66.81 o 
 -17  11   8      104.42      149.48     80.06 o 
 -15  11   8       13.05       42.19     54.09 o 
 -13  11   8       54.67       22.27     53.02 o 
 -11  11   8        8.15      -16.57     69.63 o 
  -9  11   8        0.13      -32.93     46.51 o 
  -7  11   8       69.05      173.14     51.63 o 
  -5  11   8      213.29      258.36     57.54 o 
  -3  11   8       27.73      -30.87     44.11 o 
  -1  11   8      406.12      362.06     55.72 o 
   1  11   8      233.66      209.09     43.92 o 
   3  11   8       63.64       50.42     48.32 o 
   5  11   8      301.25      327.96     60.28 o 
   7  11   8        3.52      -60.90     46.32 o 
   9  11   8       37.04       25.07     51.09 o 
  11  11   8       12.76       41.94     54.63 o 
 -12  12   8       14.39       25.05     55.59 o 
 -10  12   8       82.59       26.38     53.82 o 
  -8  12   8       83.11       62.04     57.93 o 
  -6  12   8      145.87      203.86     62.16 o 
  -4  12   8       44.30       75.58     55.70 o 
  -2  12   8       29.71      -12.71     53.32 o 
   0  12   8       98.33       29.08     55.80 o 
   2  12   8        1.66       -0.01     51.89 o 
   4  12   8       25.03        3.18     54.49 o 
   6  12   8        5.53       54.09     57.18 o 
 -29   1   9        0.68      -46.83     57.38 o 
 -27   1   9        4.74      -20.95     49.33 o 
 -25   1   9      967.49      978.77     63.77 o 
 -23   1   9     1167.10     1124.42     68.08 o 
 -21   1   9      230.04      167.93     33.00 o 
 -19   1   9       56.37      101.29     28.66 o 
 -17   1   9      218.29      211.80     28.74 o 
 -15   1   9      722.34      663.85     30.27 o 
 -13   1   9     1749.04     1748.07     45.50 o 
 -11   1   9     2993.66     3036.95     60.68 o 
  -9   1   9      393.24      479.59     24.72 o 
  -7   1   9       10.66        5.41     14.74 o 
  -5   1   9     2788.35     2721.18     57.34 o 
  -3   1   9      828.61      590.36     23.11 o 
  -1   1   9      210.56      182.40     25.05 o 
   1   1   9        0.81       13.53     27.24 o 
   3   1   9      562.43      502.37     34.05 o 
   5   1   9      594.26      711.15     59.10 o 
   7   1   9     2534.32     2466.05     85.76 o 
   9   1   9      101.42       79.95     61.59 o 
  11   1   9     1039.97     1043.23     61.18 o 
  13   1   9     3729.75     3431.62    113.94 o 
  15   1   9      236.77      213.40     78.37 o 
  17   1   9      627.38      576.72     69.85 o 
  19   1   9       21.00       54.27     54.53 o 
  21   1   9       14.05      -40.67     57.18 o 
 -28   2   9       70.37       96.62     54.62 o 
 -26   2   9        3.84       38.76     48.64 o 
 -24   2   9      454.41      576.86     65.17 o 
 -22   2   9       83.13       60.90     32.48 o 
 -20   2   9      190.29      229.51     34.06 o 
 -18   2   9       25.28       12.21     24.90 o 
 -16   2   9       65.18       31.15     37.97 o 
 -14   2   9      107.55      165.99     28.18 o 
 -12   2   9        3.04      -23.74     15.82 o 
 -10   2   9      395.65      513.63     47.07 o 
  -8   2   9     2527.20     2374.08     58.55 o 
  -6   2   9      116.75       82.12     17.97 o 
  -4   2   9     4712.58     4561.80     76.86 o 
  -2   2   9      635.27      737.63     29.85 o 
   0   2   9     1183.36     1321.31     45.56 o 
   2   2   9      273.45      328.07     31.37 o 
   4   2   9      526.93      603.92     47.15 o 
   6   2   9       11.84      -15.56     22.18 o 
   8   2   9     6316.14     6218.48    126.17 o 
  10   2   9      977.69      889.18     46.65 o 
  12   2   9      939.43      880.17     67.61 o 
  14   2   9     1565.64     1455.17     79.28 o 
  16   2   9      191.73      173.17     54.42 o 
  18   2   9      133.57       74.56     64.70 o 
  20   2   9       27.77       68.93     57.31 o 
  22   2   9       62.79       19.23     62.89 o 
 -29   3   9        2.37      -79.16     52.77 o 
 -27   3   9      160.72      225.81     61.76 o 
 -25   3   9      127.33      139.94     39.69 o 
 -23   3   9       25.59       37.31     33.89 o 
 -21   3   9      386.42      437.87     42.47 o 
 -19   3   9      125.90      132.98     30.00 o 
 -17   3   9      500.27      529.66     42.14 o 
 -15   3   9       10.36       -3.09     22.03 o 
 -13   3   9     1782.48     2018.11     51.68 o 
 -11   3   9      280.55      236.61     24.94 o 
  -9   3   9     1171.89     1230.99     36.57 o 
  -7   3   9        0.11       -6.14     15.77 o 
  -5   3   9       81.32       66.17     20.24 o 
  -3   3   9     2567.34     2310.45     51.93 o 
  -1   3   9     2133.93     2014.62     48.93 o 
   1   3   9     3889.10     3858.44     84.74 o 
   3   3   9      289.19      326.89     54.31 o 
   5   3   9     3292.22     3109.32     83.92 o 
   7   3   9      836.27      834.84     45.95 o 
   9   3   9      702.64      776.97     44.58 o 
  11   3   9     3458.23     3431.91     92.18 o 
  13   3   9     1150.43     1258.87     60.25 o 
  15   3   9       67.35       38.33     36.89 o 
  17   3   9      138.53      127.37     42.96 o 
  19   3   9      435.66      482.05     57.62 o 
  21   3   9       15.87      -41.07     48.11 o 
 -28   4   9       55.47       77.24     80.90 o 
 -26   4   9        0.22      -18.61     38.12 o 
 -24   4   9       47.63       47.47     40.84 o 
 -22   4   9       12.50      -25.10     31.05 o 
 -20   4   9     1117.23     1023.79     47.66 o 
 -18   4   9      285.95      290.17     35.36 o 
 -16   4   9      151.80      182.86     27.23 o 
 -14   4   9      563.96      541.80     32.26 o 
 -12   4   9      336.34      361.75     31.15 o 
 -10   4   9     2067.13     2166.04     50.72 o 
  -8   4   9      221.60      202.91     24.38 o 
  -6   4   9     1317.28     1450.62     41.33 o 
  -4   4   9     8381.57     8062.53    103.15 o 
  -2   4   9     2070.02     1779.87     39.31 o 
   0   4   9      632.58      644.73     35.81 o 
   2   4   9      802.99      692.77     33.10 o 
   4   4   9       11.57      -27.33     25.84 o 
   6   4   9      410.46      475.30     42.94 o 
   8   4   9      549.02      604.50     91.45 o 
  10   4   9      405.12      409.56     46.45 o 
  12   4   9     1362.80     1420.56     62.98 o 
  14   4   9      739.50      786.28     71.31 o 
  16   4   9      138.45      159.93     46.51 o 
  18   4   9      352.60      415.46     56.78 o 
  20   4   9      134.84       94.74     51.25 o 
 -27   5   9       15.68       28.80     49.24 o 
 -25   5   9      136.42      148.23     53.46 o 
 -23   5   9     1690.28     1487.87     76.34 o 
 -21   5   9       64.37       58.37     41.53 o 
 -19   5   9      274.92      431.02     42.85 o 
 -17   5   9       12.02       17.13     23.92 o 
 -15   5   9       69.15       66.69     38.53 o 
 -13   5   9     1562.91     1484.55     44.24 o 
 -11   5   9      340.39      358.29     33.12 o 
  -9   5   9       15.83      -27.93     18.62 o 
  -7   5   9      353.92      383.45     29.28 o 
  -5   5   9      502.40      548.57     33.73 o 
  -3   5   9      374.74      371.98     24.05 o 
  -1   5   9      140.07      149.50     20.91 o 
   1   5   9      184.65      184.83     21.69 o 
   3   5   9       93.87       88.01     20.33 o 
   5   5   9      170.61      214.65     29.90 o 
   7   5   9      258.71      290.50     40.70 o 
   9   5   9      150.49      123.16     36.92 o 
  11   5   9     3772.19     3292.55     92.66 o 
  13   5   9      775.17     1008.50     68.23 o 
  15   5   9        9.35      -12.08     38.13 o 
  17   5   9        0.00        2.68     51.13 o 
  19   5   9      111.60      127.67     63.11 o 
 -26   6   9      277.57      145.16     76.82 o 
 -24   6   9      171.64      133.68     54.26 o 
 -22   6   9      856.30      979.33    101.20 o 
 -20   6   9        2.66       -2.98     37.82 o 
 -18   6   9      709.67      773.59     57.16 o 
 -16   6   9      441.57      529.14     56.88 o 
 -14   6   9     1205.49     1018.63     60.71 o 
 -12   6   9       55.22       67.37     27.66 o 
 -10   6   9      281.57      316.52     30.38 o 
  -8   6   9      750.82      682.45     33.55 o 
  -6   6   9     1381.39     1380.69     43.42 o 
  -4   6   9      706.35      727.14     29.36 o 
  -2   6   9      190.48      221.14     25.36 o 
   0   6   9      109.31      111.01     21.65 o 
   2   6   9      660.79      697.99     41.55 o 
   4   6   9      380.22      381.81     29.57 o 
   6   6   9      599.56      702.98     45.69 o 
   8   6   9      617.97      707.89     45.54 o 
  10   6   9     1943.42     1794.21     86.27 o 
  12   6   9     1865.00     1727.35     87.42 o 
  14   6   9     1130.16     1130.12    136.72 o 
  16   6   9        4.42       22.12     50.83 o 
  18   6   9       15.73      -70.50     83.86 o 
 -25   7   9      211.20      216.31     61.28 o 
 -23   7   9       40.72        4.80     48.90 o 
 -21   7   9      499.83      479.05     91.19 o 
 -19   7   9      237.54      243.94     55.31 o 
 -17   7   9       72.35      132.81     36.69 o 
 -15   7   9      458.36      420.64     48.65 o 
 -13   7   9      382.03      498.43     55.01 o 
 -11   7   9      601.91      701.82     47.85 o 
  -9   7   9      485.84      466.25     58.00 o 
  -7   7   9     1770.04     1732.78     75.23 o 
  -5   7   9      668.14      709.39     37.64 o 
  -3   7   9      121.56      124.38     25.15 o 
  -1   7   9       14.67        6.06     19.61 o 
   1   7   9       88.15       73.99     23.17 o 
   3   7   9     1677.80     1463.39     76.07 o 
   5   7   9      125.64      109.52     28.08 o 
   7   7   9      435.75      367.45     44.63 o 
   9   7   9     2837.93     2605.28     82.79 o 
  11   7   9        7.44       -4.93     34.22 o 
  13   7   9      578.62      728.37     76.66 o 
  15   7   9      123.54      102.24     74.84 o 
  17   7   9        3.00       -7.52     58.52 o 
 -22   8   9       21.80       55.04     52.62 o 
 -20   8   9      336.64      344.45     48.67 o 
 -18   8   9      406.37      343.62     47.16 o 
 -16   8   9      443.37      407.98     47.77 o 
 -14   8   9      318.66      348.44     51.70 o 
 -12   8   9      268.86      270.89     52.02 o 
 -10   8   9      491.34      517.28     60.20 o 
  -8   8   9     1693.95     1700.34    101.67 o 
  -6   8   9     3740.01     3518.49    143.42 o 
  -4   8   9     1129.59     1001.74     72.17 o 
  -2   8   9       91.38       78.81     25.83 o 
   0   8   9       76.50       68.86     28.06 o 
   2   8   9      201.47      164.06     31.01 o 
   4   8   9     3678.78     3190.57     97.63 o 
   6   8   9     2428.32     2225.70     64.60 o 
   8   8   9       29.09        0.47     35.49 o 
  10   8   9      116.90      125.72     42.72 o 
  12   8   9       73.64       42.95     42.42 o 
  14   8   9       32.03       10.08     43.84 o 
  16   8   9        0.02      -57.82     58.86 o 
 -21   9   9       24.92        9.41     46.32 o 
 -19   9   9        8.29      -22.43     38.68 o 
 -17   9   9       72.75       92.67     39.56 o 
 -15   9   9       60.50       46.65     38.64 o 
 -13   9   9       14.99      -38.62     32.67 o 
 -11   9   9      201.09      132.38     45.58 o 
  -9   9   9      890.75      950.17    110.08 o 
  -7   9   9      295.50      373.73     57.83 o 
  -5   9   9      115.72      173.36     48.60 o 
  -3   9   9      499.29      578.92    120.51 o 
  -1   9   9       15.50       22.24     31.36 o 
   1   9   9        7.70      -17.94     30.99 o 
   3   9   9        6.10       21.57     33.19 o 
   5   9   9        0.04      -32.09     33.72 o 
   7   9   9      174.85       84.62     41.67 o 
   9   9   9      282.85      263.12     48.97 o 
  11   9   9      136.08       86.80     45.20 o 
  13   9   9      183.13      143.59     50.99 o 
  15   9   9       17.14      -53.48     45.61 o 
 -18  10   9       58.26       85.00     58.98 o 
 -16  10   9        0.00      -61.44     48.57 o 
 -14  10   9        9.14       32.30     45.94 o 
 -12  10   9      300.16      315.88     60.30 o 
 -10  10   9     1309.61     1148.36     72.96 o 
  -8  10   9      284.83      188.14     54.89 o 
  -6  10   9        0.02       31.52     44.02 o 
  -4  10   9     1271.35     1196.44    142.78 o 
  -2  10   9        1.37      -54.35     42.99 o 
   0  10   9      161.11      181.11     40.52 o 
   2  10   9       62.10       42.45     36.58 o 
   4  10   9      410.01      451.89     62.28 o 
   6  10   9      143.67       56.77     46.69 o 
   8  10   9       89.33       34.64     51.12 o 
  10  10   9       26.77       54.49     54.03 o 
  12  10   9      385.71      420.41     75.62 o 
 -15  11   9       10.31      -23.55     75.69 o 
 -13  11   9       24.12       19.50     54.68 o 
 -11  11   9       55.20       58.82     53.32 o 
  -9  11   9      148.57      140.81     52.93 o 
  -7  11   9        1.13      -54.99     47.73 o 
  -5  11   9       57.34       45.18     49.83 o 
  -3  11   9       92.98       33.71     55.18 o 
  -1  11   9       97.23       95.48     70.19 o 
   1  11   9       52.21       95.58     62.44 o 
   3  11   9      226.05      217.00     55.54 o 
   5  11   9       13.26        6.00     52.06 o 
   7  11   9       39.01       -6.32     52.69 o 
   9  11   9       16.35        1.22     54.31 o 
 -10  12   9      198.27      253.63     65.42 o 
  -8  12   9      211.11      220.08     90.91 o 
  -6  12   9        1.29       33.38     56.70 o 
  -4  12   9        0.06      -16.19     52.91 o 
  -2  12   9        3.22        8.88     54.63 o 
   0  12   9      182.77      190.70     62.69 o 
   2  12   9       50.23        0.85     89.08 o 
   4  12   9        0.46      -43.13     53.47 o 
 -28   0  10      250.16      256.24     91.62 o 
 -26   0  10        0.41       -8.17     66.53 o 
 -24   0  10      131.74      140.10     65.12 o 
 -22   0  10      393.16      411.00     78.65 o 
 -20   0  10       10.99       61.31     36.72 o 
 -18   0  10      149.57      183.93     40.06 o 
 -16   0  10      713.61      693.69     50.93 o 
 -14   0  10     1685.39     1577.34     62.77 o 
 -12   0  10     2726.97     2529.75     80.12 o 
 -10   0  10      301.39      251.54     38.48 o 
  -8   0  10    23286.16    22106.57    567.17 o 
  -6   0  10    12249.10    11533.50    331.23 o 
  -4   0  10     5525.56     5791.44    146.87 o 
  -2   0  10     6392.53     6415.94    136.93 o 
   0   0  10     2103.37     2030.31     70.90 o 
   2   0  10        7.30       16.63     47.36 o 
   4   0  10       36.24       49.05     47.92 o 
   6   0  10       91.13       54.97     51.87 o 
   8   0  10      695.81      777.75     97.82 o 
  10   0  10       48.78       29.32     53.28 o 
  12   0  10     1704.89     1756.78    116.99 o 
  14   0  10     1518.41     1396.23    112.48 o 
  16   0  10      215.49      276.54     83.16 o 
  18   0  10       17.57       73.29     74.98 o 
  20   0  10        0.81      -34.67     78.93 o 
 -29   1  10      180.17      158.76     61.93 o 
 -27   1  10       40.54       -9.88     67.23 o 
 -25   1  10     1098.88     1095.59     68.36 o 
 -23   1  10       15.69       13.42     42.63 o 
 -21   1  10      721.15      803.99     52.78 o 
 -19   1  10       17.26        1.62     28.64 o 
 -17   1  10      125.15      119.06     25.51 o 
 -15   1  10        3.47        5.46     20.81 o 
 -13   1  10     1409.40     1358.84     41.73 o 
 -11   1  10     1867.99     1871.75     56.69 o 
  -9   1  10     3393.17     3398.63     79.38 o 
  -7   1  10    12275.30    12630.98    258.65 o 
  -5   1  10     2339.07     2351.44     51.25 o 
  -3   1  10      601.35      675.50     26.08 o 
  -1   1  10     1241.18     1463.86     49.52 o 
   1   1  10      761.72      893.90     43.39 o 
   3   1  10       30.79       21.03     24.40 o 
   5   1  10      239.91      242.33     34.18 o 
   7   1  10     1354.18     1339.98     79.49 o 
   9   1  10       33.44       20.15     39.74 o 
  11   1  10      704.52      908.82     73.46 o 
  13   1  10      127.03      174.00     58.63 o 
  15   1  10       34.70       26.22     48.82 o 
  17   1  10      861.73      908.42     84.18 o 
  19   1  10        0.01      -19.33     54.85 o 
  21   1  10       30.35       16.51     62.38 o 
 -28   2  10        0.70      -24.12     52.13 o 
 -26   2  10      269.13      324.38     69.35 o 
 -24   2  10       47.26      118.58     46.85 o 
 -22   2  10        3.40        5.88     31.56 o 
 -20   2  10      166.18      170.26     34.45 o 
 -18   2  10       82.98       74.71     30.00 o 
 -16   2  10       25.36       64.81     27.73 o 
 -14   2  10      118.14      101.15     27.34 o 
 -12   2  10      533.64      620.64     67.88 o 
 -10   2  10      463.66      535.32     39.81 o 
  -8   2  10      648.66      652.35     33.15 o 
  -6   2  10     3458.65     3186.15    109.74 o 
  -4   2  10     1093.65     1173.77     38.24 o 
  -2   2  10     2962.81     2931.01     71.04 o 
   0   2  10       12.30       10.89     23.75 o 
   2   2  10     2244.89     2325.73     66.94 o 
   4   2  10       78.85       98.02     30.55 o 
   6   2  10      247.07      281.61     47.37 o 
   8   2  10       10.69       19.04     28.71 o 
  10   2  10     1494.02     1397.26    119.24 o 
  12   2  10       41.55      101.94     37.04 o 
  14   2  10       21.16       24.44     37.07 o 
  16   2  10      257.26      331.99     50.91 o 
  18   2  10      555.14      568.96     74.77 o 
  20   2  10        0.73        8.07     47.46 o 
 -27   3  10      206.96      197.93     62.48 o 
 -25   3  10      887.95     1007.30     81.42 o 
 -23   3  10        5.75       13.95     34.26 o 
 -21   3  10      142.09      168.09     35.63 o 
 -19   3  10        4.05       -3.07     28.60 o 
 -17   3  10       82.29      131.10     30.55 o 
 -15   3  10        8.28       20.00     24.47 o 
 -13   3  10      389.55      429.43     38.19 o 
 -11   3  10       12.32       50.81     34.38 o 
  -9   3  10      693.54      718.29     31.43 o 
  -7   3  10     2663.06     2619.00     66.46 o 
  -5   3  10      136.33      192.64     24.34 o 
  -3   3  10      447.35      548.68     43.50 o 
  -1   3  10        9.50        2.18     19.45 o 
   1   3  10       45.32       36.40     26.63 o 
   3   3  10      225.98      281.60     39.86 o 
   5   3  10      191.01      213.54     34.45 o 
   7   3  10       36.80       46.91     30.52 o 
   9   3  10      447.30      442.64     47.38 o 
  11   3  10       60.59       59.52     37.59 o 
  13   3  10     2933.14     2858.76     90.39 o 
  15   3  10        7.47       -0.99     36.61 o 
  17   3  10        3.24       17.66     43.09 o 
  19   3  10       91.64       50.79     49.43 o 
  21   3  10        3.27       16.79     53.85 o 
 -26   4  10       98.11      116.02     43.43 o 
 -24   4  10      349.82      434.17     49.49 o 
 -22   4  10       36.04       -0.59     35.02 o 
 -20   4  10      321.01      360.88     42.20 o 
 -18   4  10      152.17      165.37     34.43 o 
 -16   4  10       51.27       50.02     28.53 o 
 -14   4  10       29.08       20.75     24.98 o 
 -12   4  10      523.32      592.52     34.68 o 
 -10   4  10        4.90       29.99     21.52 o 
  -8   4  10       50.30       71.05     21.87 o 
  -6   4  10      333.05      439.28     32.11 o 
  -4   4  10       49.06       81.53     23.00 o 
  -2   4  10     1902.54     1846.51     50.10 o 
   0   4  10      814.86      911.28     38.57 o 
   2   4  10     2143.64     2167.78     65.31 o 
   4   4  10       44.52       39.71     29.06 o 
   6   4  10       92.35      131.93     43.25 o 
   8   4  10      256.69      348.48     42.64 o 
  10   4  10     2960.62     2913.09     87.16 o 
  12   4  10     2036.97     2098.01     77.45 o 
  14   4  10        4.52        8.08     40.07 o 
  16   4  10       40.63      109.64     47.68 o 
  18   4  10        6.66       16.15     47.16 o 
  20   4  10       75.41      100.95     67.65 o 
 -27   5  10      789.81      821.75     80.19 o 
 -25   5  10       33.53       32.27     48.80 o 
 -23   5  10      163.34      163.26     53.10 o 
 -21   5  10      119.19      164.24     39.54 o 
 -19   5  10       29.68       -1.52     30.93 o 
 -17   5  10      288.62      277.75     44.27 o 
 -15   5  10      740.14      714.01     39.10 o 
 -13   5  10        2.82      -13.66     20.86 o 
 -11   5  10      955.19      887.57     36.78 o 
  -9   5  10      608.83      643.49     38.66 o 
  -7   5  10     3046.84     2965.79     64.20 o 
  -5   5  10      474.38      460.44     34.10 o 
  -3   5  10     1208.76     1147.10     40.79 o 
  -1   5  10      308.99      379.33     27.50 o 
   1   5  10       67.84       35.44     21.18 o 
   3   5  10      111.49      174.02     38.16 o 
   5   5  10        1.29       -8.47     28.60 o 
   7   5  10     1238.43     1203.50     55.76 o 
   9   5  10     1078.13      999.24     56.38 o 
  11   5  10       42.62       19.48     38.97 o 
  13   5  10      188.87      244.45     77.86 o 
  15   5  10       17.29       22.87     49.36 o 
  17   5  10      171.15      160.35     63.65 o 
  19   5  10       31.65       30.86    113.89 o 
 -26   6  10       77.45       13.12     55.77 o 
 -24   6  10       27.24       54.58     52.86 o 
 -22   6  10       12.98       39.35     45.34 o 
 -20   6  10        3.00       22.44     41.49 o 
 -18   6  10      342.09      450.67     68.22 o 
 -16   6  10      108.21      121.42     34.20 o 
 -14   6  10        3.25       -5.81     23.58 o 
 -12   6  10      292.69      322.32     33.04 o 
 -10   6  10      225.11      185.77     29.34 o 
  -8   6  10       16.71       24.53     25.80 o 
  -6   6  10        7.17        0.53     23.95 o 
  -4   6  10     1756.99     1617.90     48.70 o 
  -2   6  10      624.68      678.54     37.33 o 
   0   6  10       22.47       -0.80     20.36 o 
   2   6  10       24.30       11.28     22.01 o 
   4   6  10      414.54      557.39     38.84 o 
   6   6  10      776.76      836.01     47.59 o 
   8   6  10       10.28      -47.38     32.15 o 
  10   6  10      245.25      304.72     57.61 o 
  12   6  10        2.92       -4.99     48.60 o 
  14   6  10       23.93       53.85     49.05 o 
  16   6  10      339.41      309.56     67.37 o 
  18   6  10      135.12      171.20     68.36 o 
 -23   7  10      103.82       39.78     50.53 o 
 -21   7  10      229.35      157.51    116.14 o 
 -19   7  10      855.53      990.85     80.23 o 
 -17   7  10       54.84       66.38     33.10 o 
 -15   7  10      122.37      133.45     36.64 o 
 -13   7  10      132.90      159.19     36.59 o 
 -11   7  10       26.83       -6.18     29.81 o 
  -9   7  10      129.29       86.13     28.47 o 
  -7   7  10     1397.49     1233.57     67.79 o 
  -5   7  10      672.97      654.97     42.32 o 
  -3   7  10      484.95      491.33     38.44 o 
  -1   7  10        3.02        3.00     26.21 o 
   1   7  10        0.90      -32.30     21.53 o 
   3   7  10      146.63      131.29     34.26 o 
   5   7  10      450.91      391.07     39.00 o 
   7   7  10     1046.51      968.70     57.28 o 
   9   7  10      950.05     1041.35     68.13 o 
  11   7  10      826.52     1125.89    136.72 o 
  13   7  10       15.05        5.91     52.91 o 
  15   7  10       15.02      -22.81     56.11 o 
  17   7  10        3.54      -33.38     61.12 o 
 -22   8  10       31.08      -35.45     51.66 o 
 -20   8  10       16.76      -11.89     48.32 o 
 -18   8  10       24.52      -18.48     37.43 o 
 -16   8  10       18.11       11.40     34.69 o 
 -14   8  10       10.67       17.68     33.12 o 
 -12   8  10      224.94      247.56     39.24 o 
 -10   8  10      130.01       72.75     33.47 o 
  -8   8  10      119.47      156.36     37.84 o 
  -6   8  10       52.05       45.11     33.01 o 
  -4   8  10      170.65      181.17     47.23 o 
  -2   8  10       10.00      -44.83     29.89 o 
   0   8  10        5.69      -49.28     33.16 o 
   2   8  10      150.27      138.02     32.65 o 
   4   8  10      142.35      129.26     32.25 o 
   6   8  10     1056.29     1002.11     58.63 o 
   8   8  10      432.95      386.35     50.34 o 
  10   8  10       92.04       65.47     43.00 o 
  12   8  10        3.66        7.27     55.27 o 
  14   8  10       15.27      -43.89     56.98 o 
 -21   9  10       17.98      -57.72     53.98 o 
 -19   9  10        8.58      -44.70     40.68 o 
 -17   9  10       94.59       24.08     40.17 o 
 -15   9  10        1.25        4.57     37.75 o 
 -13   9  10        1.54       -0.54     36.03 o 
 -11   9  10      344.25      361.63     57.85 o 
  -9   9  10      286.72      346.90     56.50 o 
  -7   9  10      877.44     1020.95     76.38 o 
  -5   9  10      296.01      343.08     55.73 o 
  -3   9  10      558.45      545.56     67.46 o 
  -1   9  10       15.57      -51.13     38.54 o 
   1   9  10      265.66      278.66     55.82 o 
   3   9  10      177.28      110.09     40.15 o 
   5   9  10       43.83       27.91     37.54 o 
   7   9  10      189.18      162.46     45.69 o 
   9   9  10        1.30       -4.06     41.61 o 
  11   9  10       78.68      -29.06     44.58 o 
  13   9  10      176.06      186.57     54.65 o 
 -18  10  10      165.75      295.59     62.86 o 
 -16  10  10       64.39       50.89     56.41 o 
 -14  10  10       58.84       -7.99     47.92 o 
 -12  10  10      541.13      716.32     76.88 o 
 -10  10  10      457.05      510.26    116.99 o 
  -8  10  10       49.44       41.17     48.95 o 
  -6  10  10       70.59       40.28     49.70 o 
  -4  10  10       35.51       42.66     49.12 o 
  -2  10  10        0.81      -20.14     46.94 o 
   0  10  10       79.81       82.27     67.80 o 
   2  10  10     1045.73     1162.42     82.97 o 
   4  10  10       68.51       31.92     49.25 o 
   6  10  10       14.49        6.85     70.90 o 
   8  10  10       26.89        5.68     54.40 o 
  10  10  10        2.91      -16.75     55.02 o 
 -13  11  10      204.54      136.23     73.72 o 
 -11  11  10      157.07      139.95     58.90 o 
  -9  11  10       95.70       53.61     53.34 o 
  -7  11  10       24.20       -1.48     51.92 o 
  -5  11  10       48.66       18.21     52.57 o 
  -3  11  10      213.13      168.71     59.20 o 
  -1  11  10       98.80       98.62     55.87 o 
   1  11  10        1.88       11.16     52.99 o 
   3  11  10       99.40       18.04     81.75 o 
   5  11  10        0.18      -74.44     49.63 o 
   7  11  10       12.94      -23.51     52.05 o 
  -8  12  10        4.98      -51.50     56.39 o 
  -6  12  10      206.18      175.98     62.63 o 
  -4  12  10        0.01       39.95     58.32 o 
  -2  12  10       59.95      -17.06     54.64 o 
   0  12  10       14.64      -22.38     57.50 o 
 -27   1  11      774.58      846.19     82.92 o 
 -25   1  11      625.98      700.29     75.21 o 
 -23   1  11      363.36      345.97     63.71 o 
 -21   1  11       12.18       21.82     31.74 o 
 -19   1  11      385.58      355.65     45.62 o 
 -17   1  11       87.38       64.62     24.74 o 
 -15   1  11       15.04      -11.68     22.07 o 
 -13   1  11        0.00        1.38     29.37 o 
 -11   1  11      672.98      713.20     65.71 o 
  -9   1  11      296.67      379.67     38.43 o 
  -7   1  11      275.78      229.36     49.41 o 
  -5   1  11     1012.17      892.12     37.93 o 
  -3   1  11       32.65       95.70     24.71 o 
  -1   1  11     1959.18     1823.66     97.92 o 
   1   1  11     1660.36     2079.87     63.56 o 
   3   1  11      632.35      795.63     47.06 o 
   5   1  11       18.26       53.24     29.53 o 
   7   1  11       70.46       23.31     30.84 o 
   9   1  11      453.85      594.48     67.09 o 
  11   1  11      884.51      876.88    131.50 o 
  13   1  11      268.83      245.27     60.11 o 
  15   1  11      823.67      957.37     86.93 o 
  17   1  11      188.81      226.52     67.76 o 
  19   1  11       16.32        6.33     63.38 o 
 -28   2  11       59.57        5.31     56.27 o 
 -26   2  11       29.36       43.21     50.69 o 
 -24   2  11       32.54       69.92     48.53 o 
 -22   2  11       34.85      -11.70     32.20 o 
 -20   2  11      707.66      793.31     52.24 o 
 -18   2  11      100.18       58.30     30.22 o 
 -16   2  11       25.79       38.60     27.49 o 
 -14   2  11      233.67      215.68     34.02 o 
 -12   2  11       21.96        4.43     23.84 o 
 -10   2  11       46.24       49.58     26.20 o 
  -8   2  11      778.52      762.19     45.73 o 
  -6   2  11       30.09        3.40     19.86 o 
  -4   2  11      360.92      399.96     31.50 o 
  -2   2  11     2426.89     2367.76     65.48 o 
   0   2  11     1530.30     1799.08     58.99 o 
   2   2  11       60.33       26.90     26.29 o 
   4   2  11      137.02      130.81     33.31 o 
   6   2  11      145.30      186.39     35.45 o 
   8   2  11      564.91      679.53     53.46 o 
  10   2  11     3791.92     3794.11    101.71 o 
  12   2  11     3068.66     2886.37    130.42 o 
  14   2  11      933.52     1195.99     76.86 o 
  16   2  11       90.82       -2.63     41.39 o 
  18   2  11       88.85       -2.37     47.55 o 
  20   2  11       16.63      -35.68     50.36 o 
 -27   3  11     1093.25     1054.29     76.04 o 
 -25   3  11       72.01       75.04     52.72 o 
 -23   3  11       80.29       90.64     39.15 o 
 -21   3  11      120.56      110.63     36.54 o 
 -19   3  11      390.17      408.91     57.18 o 
 -17   3  11        0.18      -39.44     26.29 o 
 -15   3  11      604.94      683.41     49.38 o 
 -13   3  11      101.03      195.29     35.96 o 
 -11   3  11       34.65       -1.64     24.05 o 
  -9   3  11       58.52       33.43     26.85 o 
  -7   3  11       25.86       -3.19     20.11 o 
  -5   3  11     1053.91     1008.33     37.68 o 
  -3   3  11     3074.98     2882.27     64.55 o 
  -1   3  11      538.84      612.87     43.37 o 
   1   3  11       11.36       34.10     28.37 o 
   3   3  11      543.56      604.55     48.02 o 
   5   3  11       59.88       69.72     33.59 o 
   7   3  11      183.67      176.46     38.85 o 
   9   3  11       99.00       84.50     38.83 o 
  11   3  11      493.09      604.25     56.73 o 
  13   3  11      202.32      194.80     51.56 o 
  15   3  11      978.26     1051.17     76.38 o 
  17   3  11      239.83      279.37     63.38 o 
  19   3  11        2.40      -15.45     49.68 o 
 -26   4  11      717.78      946.86     89.43 o 
 -24   4  11       74.13       50.09     39.99 o 
 -22   4  11      575.32      807.50     62.42 o 
 -20   4  11      628.54      659.73     79.78 o 
 -18   4  11        7.45      -35.49     30.59 o 
 -16   4  11        0.51      -17.86     28.28 o 
 -14   4  11     1090.89      944.10     45.89 o 
 -12   4  11     1437.44     1465.44     55.84 o 
 -10   4  11      596.37      598.07     37.49 o 
  -8   4  11     2062.40     2181.28     89.88 o 
  -6   4  11     1961.77     1671.59     86.50 o 
  -4   4  11       78.92       74.67     23.17 o 
  -2   4  11      418.31      504.37     37.01 o 
   0   4  11        1.84      -34.25     22.83 o 
   2   4  11      474.77      566.20     51.99 o 
   4   4  11      436.99      414.86     43.59 o 
   6   4  11       62.19       43.07     36.04 o 
   8   4  11      254.52      386.15     57.37 o 
  10   4  11      307.62      358.31     50.62 o 
  12   4  11     2381.92     2112.89     80.56 o 
  14   4  11       12.61      -28.82     42.92 o 
  16   4  11      650.87      759.59     71.22 o 
  18   4  11      369.96      366.89     64.48 o 
 -25   5  11      317.82      387.98     63.34 o 
 -23   5  11        4.17       51.73     52.09 o 
 -21   5  11       19.82      -28.25     33.43 o 
 -19   5  11       24.37        8.21     31.78 o 
 -17   5  11       78.99      108.09     35.36 o 
 -15   5  11       38.61       39.33     34.92 o 
 -13   5  11      367.85      359.93     40.14 o 
 -11   5  11        0.53      -20.09     23.37 o 
  -9   5  11     2316.24     2223.83     67.54 o 
  -7   5  11     2310.43     2035.58     70.96 o 
  -5   5  11       35.65       56.13     26.01 o 
  -3   5  11     1539.70     1558.63     49.19 o 
  -1   5  11     1528.76     1632.81     51.24 o 
   1   5  11       28.00       79.63     26.89 o 
   3   5  11      157.80      115.80     34.39 o 
   5   5  11     1145.02     1133.02     56.02 o 
   7   5  11       48.35       21.46     36.74 o 
   9   5  11       34.61       71.98     65.49 o 
  11   5  11       37.29       -4.71     40.33 o 
  13   5  11       13.78       25.01     43.32 o 
  15   5  11       22.93       12.61     58.67 o 
  17   5  11        0.88      -39.50     57.83 o 
 -24   6  11       70.67       57.86     83.30 o 
 -22   6  11       89.08       75.31     51.12 o 
 -20   6  11      229.63      189.99     77.24 o 
 -18   6  11      126.35      113.52     44.45 o 
 -16   6  11      178.51      125.15     36.33 o 
 -14   6  11       61.75       53.49     31.70 o 
 -12   6  11      413.90      407.07     37.06 o 
 -10   6  11        7.54      -12.38     25.19 o 
  -8   6  11     2510.32     2411.23     70.08 o 
  -6   6  11     6285.23     5916.46    124.88 o 
  -4   6  11      141.84      124.33     28.59 o 
  -2   6  11      125.20      130.32     30.05 o 
   0   6  11      106.08       71.95     30.39 o 
   2   6  11     1005.95      956.37     44.34 o 
   4   6  11      968.50     1132.97     59.67 o 
   6   6  11       51.93       25.17     35.53 o 
   8   6  11       42.69       39.86     44.42 o 
  10   6  11      692.57      881.27     81.75 o 
  12   6  11      119.12       93.34     54.71 o 
  14   6  11      436.90      353.42     71.79 o 
  16   6  11        1.71      -74.31     56.00 o 
 -23   7  11        0.00       13.57     52.92 o 
 -21   7  11       28.15       16.70     52.70 o 
 -19   7  11      539.57      589.34     73.86 o 
 -17   7  11       23.20       19.09     52.71 o 
 -15   7  11       29.54        7.09     33.00 o 
 -13   7  11       99.25       60.29     32.09 o 
 -11   7  11       17.10        2.28     38.01 o 
  -9   7  11      231.54      298.48     34.92 o 
  -7   7  11      216.32      200.74     33.15 o 
  -5   7  11     1123.70      954.29     42.22 o 
  -3   7  11      587.60      620.61     60.50 o 
  -1   7  11       29.15      -15.55     35.76 o 
   1   7  11      255.47      267.38     36.73 o 
   3   7  11       39.27       30.83     30.51 o 
   5   7  11      314.19      346.87     45.58 o 
   7   7  11       22.87      -29.99     47.80 o 
   9   7  11      210.41      235.99     96.97 o 
  11   7  11      157.99       70.71     56.02 o 
  13   7  11      145.11      102.76     58.60 o 
  15   7  11       18.28      -12.96     60.28 o 
 -22   8  11       21.86       38.35     58.45 o 
 -20   8  11        0.09      -20.16     49.05 o 
 -18   8  11        0.02      -68.27     45.52 o 
 -16   8  11        9.85      -11.01     34.41 o 
 -14   8  11      107.44       96.51     37.96 o 
 -12   8  11       56.29       23.85     49.99 o 
 -10   8  11      621.69      694.96     64.20 o 
  -8   8  11       98.43      138.97     37.10 o 
  -6   8  11        3.46      -31.36     34.87 o 
  -4   8  11       96.17       21.02     40.82 o 
  -2   8  11        2.52      -50.24     33.49 o 
   0   8  11      151.84       80.89     39.74 o 
   2   8  11      806.27      957.06     64.38 o 
   4   8  11      330.78      377.30     42.57 o 
   6   8  11      304.76      297.89     48.78 o 
   8   8  11      516.63      567.92     59.94 o 
  10   8  11      238.07      218.19     66.95 o 
  12   8  11      146.09      204.17     61.98 o 
  14   8  11       75.27       33.35     61.32 o 
 -19   9  11        7.23      -20.25     51.05 o 
 -17   9  11        3.75       16.00     44.05 o 
 -15   9  11        0.30      -19.96     39.51 o 
 -13   9  11      474.25      620.17    139.12 o 
 -11   9  11       81.15      119.51     81.33 o 
  -9   9  11      179.28       77.53     49.31 o 
  -7   9  11      451.76      620.72     68.33 o 
  -5   9  11      265.56      297.12     58.11 o 
  -3   9  11       21.55       47.21     50.83 o 
  -1   9  11      297.23      238.56     89.78 o 
   1   9  11      131.25       96.54     63.85 o 
   3   9  11       35.46        6.83     48.53 o 
   5   9  11      218.82      294.55     49.77 o 
   7   9  11      160.12      161.79     46.52 o 
   9   9  11       59.50       24.31     46.34 o 
  11   9  11       21.79       14.86     64.86 o 
 -16  10  11        0.54       -4.02     49.00 o 
 -14  10  11       11.79      -40.33     53.31 o 
 -12  10  11        1.11       13.27     50.10 o 
 -10  10  11       77.26       50.88     52.81 o 
  -8  10  11      101.09       46.12     73.15 o 
  -6  10  11      193.57      239.78     72.17 o 
  -4  10  11       60.51       47.24     52.05 o 
  -2  10  11      205.71      164.91     55.50 o 
   0  10  11       15.14      -16.70     51.40 o 
   2  10  11      663.51      614.16     72.61 o 
   4  10  11      321.66      311.21     94.15 o 
   6  10  11       19.27       20.01     73.01 o 
   8  10  11        5.28      -25.43     53.69 o 
 -13  11  11      100.95      159.04     83.30 o 
 -11  11  11       52.46       23.98     56.87 o 
  -9  11  11      131.45      136.15     59.56 o 
  -7  11  11       83.19      206.07     64.45 o 
  -5  11  11      368.44      447.78     72.06 o 
  -3  11  11       61.35      -16.05     55.10 o 
  -1  11  11       23.80      -13.23     56.74 o 
   1  11  11       18.45       -8.12     55.50 o 
   3  11  11       57.34       54.41     83.44 o 
 -28   0  12       18.91       49.33     89.92 o 
 -26   0  12      116.93       41.44     79.21 o 
 -24   0  12       92.02       64.55     73.57 o 
 -22   0  12      425.45      510.23     96.97 o 
 -20   0  12      640.69      818.92     92.74 o 
 -18   0  12      244.98      297.62     47.46 o 
 -16   0  12      216.19      156.88     40.55 o 
 -14   0  12       33.20       16.10     35.20 o 
 -12   0  12      440.13      334.15     49.47 o 
 -10   0  12        0.01       98.10     57.22 o 
  -8   0  12       17.11      -31.57     42.57 o 
  -6   0  12       18.40       20.30     51.31 o 
  -4   0  12       67.35       71.88     57.22 o 
  -2   0  12      191.96      149.40     65.12 o 
   0   0  12       68.62      118.44     35.97 o 
   2   0  12        3.84       15.95     43.83 o 
   4   0  12      603.46      674.58     95.84 o 
   6   0  12      353.41      296.27     75.83 o 
   8   0  12      674.63      812.71    106.27 o 
  10   0  12       90.09       53.00     74.42 o 
  12   0  12      338.62      362.24     94.72 o 
  14   0  12     1101.29     1000.73    104.87 o 
  16   0  12      337.74      377.74    104.02 o 
  18   0  12      548.96      721.37    135.31 o 
 -27   1  12      103.95      -16.07     57.71 o 
 -25   1  12      268.42      240.15     69.21 o 
 -23   1  12      221.92      212.20     54.64 o 
 -21   1  12     1727.04     1680.19     67.46 o 
 -19   1  12        0.00       10.66     34.10 o 
 -17   1  12       75.10       76.67     32.37 o 
 -15   1  12       31.44       21.92     29.51 o 
 -13   1  12        0.48      -14.70     26.21 o 
 -11   1  12     2228.75     1959.70     63.30 o 
  -9   1  12      677.13      765.81     50.33 o 
  -7   1  12      881.91      715.18     51.26 o 
  -5   1  12      607.55      815.59     62.33 o 
  -3   1  12     2639.22     2586.43    131.36 o 
  -1   1  12     1184.22     1065.44     47.87 o 
   1   1  12      150.41      196.32     33.79 o 
   3   1  12      873.61      805.19     45.93 o 
   5   1  12      203.45      267.68     50.14 o 
   7   1  12      150.88       90.54     44.37 o 
   9   1  12     1850.95     1768.43     71.05 o 
  11   1  12      925.59     1147.63     90.99 o 
  13   1  12      160.43      196.09     71.46 o 
  15   1  12        3.07      -69.11     58.21 o 
  17   1  12       52.76       14.38     62.37 o 
 -26   2  12        7.37       23.24     55.87 o 
 -24   2  12       32.25       58.24     49.51 o 
 -22   2  12      240.27      250.52     43.34 o 
 -20   2  12      116.51       85.24     34.97 o 
 -18   2  12        1.26        1.77     30.39 o 
 -16   2  12       13.77      -36.09     27.81 o 
 -14   2  12       53.86       25.04     29.42 o 
 -12   2  12      557.61      629.03     46.98 o 
 -10   2  12       20.71       16.23     27.01 o 
  -8   2  12      217.22      229.92     42.75 o 
  -6   2  12     1290.54     1352.88     54.19 o 
  -4   2  12     1072.48     1028.29     46.48 o 
  -2   2  12     1041.90     1089.20     47.72 o 
   0   2  12      131.12      165.61     33.45 o 
   2   2  12      251.84      306.95     40.20 o 
   4   2  12      136.91      165.27     36.38 o 
   6   2  12       89.84       64.50     35.06 o 
   8   2  12      239.11      253.91     62.77 o 
  10   2  12     1100.45     1072.05     63.28 o 
  12   2  12      100.10      106.82     53.96 o 
  14   2  12       78.07       67.34     44.17 o 
  16   2  12       15.41       23.50     46.55 o 
  18   2  12        9.24       -4.02     51.73 o 
 -27   3  12      199.28      215.50     67.34 o 
 -25   3  12      329.94      415.14     67.57 o 
 -23   3  12      300.03      291.60     46.87 o 
 -21   3  12      509.31      519.96     88.94 o 
 -19   3  12       64.26       53.36     33.56 o 
 -17   3  12        0.45       27.30     31.13 o 
 -15   3  12       10.41       41.36     30.95 o 
 -13   3  12      245.24      234.00     36.07 o 
 -11   3  12      156.83      163.74     47.17 o 
  -9   3  12       47.56       70.16     30.12 o 
  -7   3  12      113.04      161.65     36.98 o 
  -5   3  12       64.18       25.65     24.10 o 
  -3   3  12       24.40        7.45     27.23 o 
  -1   3  12      425.64      422.65     41.87 o 
   1   3  12      269.00      323.85     50.51 o 
   3   3  12      103.44      128.81     34.16 o 
   5   3  12     1113.98     1068.36     59.12 o 
   7   3  12       24.58       13.72     38.36 o 
   9   3  12      986.30     1072.18     65.38 o 
  11   3  12     1709.63     1586.83     71.83 o 
  13   3  12      290.74      344.41     54.04 o 
  15   3  12       61.66       17.54     47.73 o 
  17   3  12       10.23       11.16     49.60 o 
 -26   4  12      103.06      117.36     48.53 o 
 -24   4  12      125.18       99.31     45.89 o 
 -22   4  12        3.73       36.25     37.50 o 
 -20   4  12      187.72      219.07     42.36 o 
 -18   4  12      465.84      462.93     48.05 o 
 -16   4  12      589.10      557.14     48.70 o 
 -14   4  12        0.01       -9.97     28.11 o 
 -12   4  12      452.49      420.63     47.65 o 
 -10   4  12       89.04       38.29     30.35 o 
  -8   4  12     1556.21     1403.97     56.44 o 
  -6   4  12     2183.57     2300.84     66.89 o 
  -4   4  12       35.29       43.14     26.09 o 
  -2   4  12      132.59      132.80     28.77 o 
   0   4  12     1040.92     1153.35     52.93 o 
   2   4  12      153.55      190.93     37.79 o 
   4   4  12      970.99      915.97     51.30 o 
   6   4  12       31.75      -25.00     35.67 o 
   8   4  12      681.52      715.49    114.16 o 
  10   4  12      117.46       82.69     42.47 o 
  12   4  12      204.56      288.42     66.57 o 
  14   4  12       32.68       71.32     49.55 o 
  16   4  12       49.10       34.50     52.02 o 
 -25   5  12       65.59        8.74     52.98 o 
 -23   5  12       53.47       63.96     55.25 o 
 -21   5  12      555.01      598.17     57.01 o 
 -19   5  12      707.30      672.46     54.31 o 
 -17   5  12        1.83        4.59     32.22 o 
 -15   5  12      688.09      819.08     57.75 o 
 -13   5  12        3.71       -1.18     30.09 o 
 -11   5  12      388.66      402.68     43.38 o 
  -9   5  12      794.53      777.22     51.67 o 
  -7   5  12        6.31      -13.09     25.03 o 
  -5   5  12      930.95      806.92     43.37 o 
  -3   5  12     2213.00     2101.63     59.93 o 
  -1   5  12        0.84      -11.87     26.35 o 
   1   5  12        0.78      -24.64     39.89 o 
   3   5  12      311.13      330.11     45.55 o 
   5   5  12      149.31      168.34     42.77 o 
   7   5  12       92.74       61.85     40.35 o 
   9   5  12      694.26      805.79     66.33 o 
  11   5  12      197.02      197.88     51.32 o 
  13   5  12      434.65      571.30     72.98 o 
  15   5  12      168.57      243.42     69.27 o 
 -24   6  12      235.88      257.88     66.23 o 
 -22   6  12      224.42      218.95    101.91 o 
 -20   6  12       16.94       62.23     47.28 o 
 -18   6  12        4.65      -28.85     43.62 o 
 -16   6  12      394.34      394.35     46.20 o 
 -14   6  12       38.14      -18.51     32.17 o 
 -12   6  12       11.79       17.01     34.71 o 
 -10   6  12     1372.81     1341.13     49.44 o 
  -8   6  12      302.29      281.95     42.64 o 
  -6   6  12      127.92      135.69     32.30 o 
  -4   6  12       30.26       42.07     28.40 o 
  -2   6  12       46.47       50.10     30.23 o 
   0   6  12      906.04      901.95     47.26 o 
   2   6  12       18.70      -29.93     37.33 o 
   4   6  12     1135.70     1110.04     59.65 o 
   6   6  12      182.46      297.71     49.98 o 
   8   6  12     4027.03     3610.18    129.76 o 
  10   6  12       37.43       52.88     54.52 o 
  12   6  12        0.81      -21.75     67.23 o 
  14   6  12        0.98      -74.42     94.29 o 
 -21   7  12        5.17      -55.22     49.05 o 
 -19   7  12        3.21       -9.12     46.01 o 
 -17   7  12       19.22      -20.69     49.92 o 
 -15   7  12       77.87      119.89     48.32 o 
 -13   7  12       42.76       79.44     42.52 o 
 -11   7  12      312.25      340.88     44.36 o 
  -9   7  12        0.00        8.12     29.71 o 
  -7   7  12      256.22      315.35     38.32 o 
  -5   7  12       47.00       42.95     30.35 o 
  -3   7  12      367.10      344.21     39.22 o 
  -1   7  12      533.99      642.62     47.69 o 
   1   7  12      370.75      424.07     51.25 o 
   3   7  12        1.05      -44.05     45.34 o 
   5   7  12      507.92      533.18     73.10 o 
   7   7  12      393.94      367.79    101.34 o 
   9   7  12      425.16      442.86     68.00 o 
  11   7  12       21.87       26.79     54.02 o 
  13   7  12        1.44      -51.44     56.80 o 
 -20   8  12        5.40      -42.26     53.02 o 
 -18   8  12        4.94      -30.62     49.15 o 
 -16   8  12       11.28      -22.62     51.66 o 
 -14   8  12        0.00      -36.89     44.89 o 
 -12   8  12      183.97      157.39     42.87 o 
 -10   8  12      503.46      633.14     57.21 o 
  -8   8  12     1388.41     1260.06     82.46 o 
  -6   8  12       70.78       47.57     46.93 o 
  -4   8  12      488.06      534.98     63.67 o 
  -2   8  12       17.06       -3.24     38.47 o 
   0   8  12       35.65       15.84     40.02 o 
   2   8  12      169.86      182.63     45.50 o 
   4   8  12        3.20        8.24     58.11 o 
   6   8  12      108.53      111.60     58.24 o 
   8   8  12        3.38      -74.31     56.55 o 
  10   8  12       55.15      113.87     67.12 o 
  12   8  12       19.56      -22.16     62.07 o 
 -17   9  12       13.15       46.34     57.11 o 
 -15   9  12       16.04       10.23     51.61 o 
 -13   9  12      156.26      149.95     54.98 o 
 -11   9  12      309.56      286.48     59.74 o 
  -9   9  12        0.24      -20.01     47.71 o 
  -7   9  12     1321.88     1254.41    233.27 o 
  -5   9  12       58.82      -13.90     50.17 o 
  -3   9  12      639.44      734.16     76.69 o 
  -1   9  12      115.91      101.36     54.97 o 
   1   9  12      312.54      405.02     97.40 o 
   3   9  12       38.86       22.67     54.09 o 
   5   9  12        2.86       34.11     77.24 o 
   7   9  12        0.01      -90.42    115.58 o 
   9   9  12        3.69       -2.13     65.47 o 
 -14  10  12        7.50      -27.11     61.88 o 
 -12  10  12      277.93      293.89     74.84 o 
 -10  10  12       47.15       86.36     54.41 o 
  -8  10  12        4.74      -21.67     51.04 o 
  -6  10  12      371.11      357.20     66.96 o 
  -4  10  12       13.93       41.78     53.70 o 
  -2  10  12      320.13      269.76     66.31 o 
   0  10  12        0.80      -53.55     53.11 o 
   2  10  12       31.45      -18.52     52.37 o 
   4  10  12      249.64      269.49    101.76 o 
   6  10  12       54.42       91.33     89.08 o 
  -9  11  12       49.92       16.99     58.14 o 
  -7  11  12        0.00      -60.28     53.51 o 
  -5  11  12      372.89      335.25     71.03 o 
  -3  11  12       53.79        5.04     75.27 o 
  -1  11  12       18.46      -25.59     57.26 o 
 -27   1  13      318.23      395.40     72.82 o 
 -25   1  13      339.17      374.01     73.43 o 
 -23   1  13      223.99      227.64     58.43 o 
 -21   1  13      137.68      110.51     40.65 o 
 -19   1  13       29.80       13.58     42.05 o 
 -17   1  13       39.50       20.73     30.70 o 
 -15   1  13      167.35       93.47     35.79 o 
 -13   1  13       52.62       68.95     34.60 o 
 -11   1  13       54.82       58.95     32.91 o 
  -9   1  13       85.86        1.72     39.49 o 
  -7   1  13      526.99      674.74     65.38 o 
  -5   1  13      229.72      309.14     53.33 o 
  -3   1  13      186.29      137.21     55.96 o 
  -1   1  13        8.17      -27.17     41.77 o 
   1   1  13      250.53      251.47     40.94 o 
   3   1  13      162.09      136.03     37.53 o 
   5   1  13      246.04      165.98     39.82 o 
   7   1  13      401.16      382.74     69.78 o 
   9   1  13     2566.73     2656.00     88.64 o 
  11   1  13      197.69      222.83     50.73 o 
  13   1  13      458.57      484.30     71.10 o 
  15   1  13        6.59       -4.14     47.84 o 
  17   1  13       10.46      -37.74     54.22 o 
 -26   2  13       39.67       46.23     55.97 o 
 -24   2  13       11.42       24.93     54.53 o 
 -22   2  13       56.27       37.26     39.36 o 
 -20   2  13       90.19      119.17     37.96 o 
 -18   2  13       54.54       14.31     34.43 o 
 -16   2  13      419.22      458.48     46.37 o 
 -14   2  13      518.89      490.69     56.70 o 
 -12   2  13     1626.62     1556.36     59.62 o 
 -10   2  13        0.06       14.46     31.90 o 
  -8   2  13      219.83      261.00     41.53 o 
  -6   2  13      165.00      153.46     44.09 o 
  -4   2  13      129.04      120.83     91.33 o 
  -2   2  13      308.33      201.04     52.48 o 
   0   2  13       13.36      -37.83     28.92 o 
   2   2  13      390.41      553.80     50.58 o 
   4   2  13      160.41       71.88     36.78 o 
   6   2  13      432.26      407.48    105.15 o 
   8   2  13       22.90       -2.73     38.06 o 
  10   2  13     2122.94     2001.82     79.90 o 
  12   2  13       17.17      -21.70     44.29 o 
  14   2  13      282.50      175.77     50.97 o 
  16   2  13        3.03      -67.32     48.71 o 
 -25   3  13        7.17       47.45     55.66 o 
 -23   3  13        3.51      -32.31     49.21 o 
 -21   3  13        6.30       13.62     38.57 o 
 -19   3  13        5.24        0.01     32.87 o 
 -17   3  13       63.17      103.48     36.48 o 
 -15   3  13       77.37       96.53     36.67 o 
 -13   3  13       17.76      -18.48     41.16 o 
 -11   3  13      388.61      344.09     42.34 o 
  -9   3  13       30.90       22.24     30.98 o 
  -7   3  13     1302.14     1220.94     56.80 o 
  -5   3  13     1199.78     1084.23     52.82 o 
  -3   3  13      100.52       99.24     34.44 o 
  -1   3  13       18.14      -25.19     30.95 o 
   1   3  13       28.05      -12.99     32.29 o 
   3   3  13       24.97       53.73     36.18 o 
   5   3  13      362.58      465.73     53.96 o 
   7   3  13      256.55      301.38     48.63 o 
   9   3  13      843.43      797.31     85.16 o 
  11   3  13      986.84     1220.54     87.49 o 
  13   3  13        0.32      -21.70     45.30 o 
  15   3  13      518.89      653.66     71.57 o 
 -24   4  13       71.03       60.26     44.41 o 
 -22   4  13        2.10      -23.77     36.97 o 
 -20   4  13       66.78       88.54     38.60 o 
 -18   4  13      269.43      292.47     43.70 o 
 -16   4  13      757.78      869.41     58.75 o 
 -14   4  13       14.65       12.05     32.65 o 
 -12   4  13      192.17      231.25     39.33 o 
 -10   4  13      412.10      495.83     49.98 o 
  -8   4  13     1739.58     1616.58     62.72 o 
  -6   4  13      196.94      192.72     39.62 o 
  -4   4  13      538.46      648.52     43.09 o 
  -2   4  13      214.61      265.98     41.16 o 
   0   4  13      630.81      710.30     56.82 o 
   2   4  13       16.60      -50.55     33.70 o 
   4   4  13      240.92      348.50     48.24 o 
   6   4  13      390.44      384.00     61.01 o 
   8   4  13     2376.61     2203.66     82.23 o 
  10   4  13      168.37      119.41     48.76 o 
  12   4  13      865.29      944.11     76.52 o 
  14   4  13      112.81       53.96     53.20 o 
 -23   5  13      182.62      118.33    109.66 o 
 -21   5  13        5.70      -35.90     38.81 o 
 -19   5  13      113.75       59.85     38.87 o 
 -17   5  13      658.69      680.30     56.55 o 
 -15   5  13        0.51       30.70     35.37 o 
 -13   5  13      470.06      660.89     53.70 o 
 -11   5  13      243.75      239.80     41.57 o 
  -9   5  13      420.57      479.17     50.11 o 
  -7   5  13        6.65       21.44     33.01 o 
  -5   5  13        0.00       26.89     29.80 o 
  -3   5  13       20.07       -0.82     27.97 o 
  -1   5  13        0.65      -24.06     28.84 o 
   1   5  13       10.62       57.45     36.91 o 
   3   5  13       52.79       45.09     35.98 o 
   5   5  13      702.95      740.19     62.82 o 
   7   5  13        0.92      -14.51     41.01 o 
   9   5  13      161.37      181.94     51.26 o 
  11   5  13      487.92      355.67     59.41 o 
  13   5  13      193.46      261.83     67.49 o 
 -22   6  13        2.69       20.87     53.84 o 
 -20   6  13        5.97      -16.36     51.88 o 
 -18   6  13       70.61       33.57     48.40 o 
 -16   6  13       30.32        6.14     36.89 o 
 -14   6  13      293.56      274.39     47.28 o 
 -12   6  13      682.01      665.11     75.39 o 
 -10   6  13     1905.63     1701.20    132.01 o 
  -8   6  13     2160.21     2021.61     71.63 o 
  -6   6  13     1292.01     1240.49     49.79 o 
  -4   6  13      211.06      132.82     35.20 o 
  -2   6  13      297.95      278.29     39.27 o 
   0   6  13     1536.03     1411.55     54.33 o 
   2   6  13      592.03      676.14     59.87 o 
   4   6  13      222.57      206.80     49.42 o 
   6   6  13      236.74      173.43     49.02 o 
   8   6  13       23.93       49.31     54.54 o 
  10   6  13       60.53       48.92     57.30 o 
  12   6  13      118.85      102.40     60.81 o 
 -21   7  13      164.99      177.80     61.55 o 
 -19   7  13      102.85      177.66     59.78 o 
 -17   7  13       17.80      -14.97     49.12 o 
 -15   7  13        0.05       76.75     49.12 o 
 -13   7  13        9.98       -9.56     43.21 o 
 -11   7  13      105.62      154.73     51.33 o 
  -9   7  13      425.11      437.36     48.94 o 
  -7   7  13      107.34       45.77     36.78 o 
  -5   7  13       26.47      -15.69     31.29 o 
  -3   7  13       79.18       36.00     32.90 o 
  -1   7  13       70.87      104.51     36.46 o 
   1   7  13      627.61      627.90     68.81 o 
   3   7  13     1166.32     1335.16    101.98 o 
   5   7  13      200.56      134.10     65.17 o 
   7   7  13        6.39      -28.66     52.98 o 
   9   7  13       97.86       56.18     56.58 o 
  11   7  13       40.37      -10.99     63.50 o 
 -18   8  13       30.36        9.73     53.80 o 
 -16   8  13       55.23       18.99     52.01 o 
 -14   8  13       37.48       37.20     75.69 o 
 -12   8  13       34.12       39.87     51.46 o 
 -10   8  13       22.15       -7.05     48.71 o 
  -8   8  13       30.21       32.64     41.08 o 
  -6   8  13        0.40       -1.82     47.83 o 
  -4   8  13       40.35       43.80     51.46 o 
  -2   8  13       32.19       16.64     42.85 o 
   0   8  13       33.60        5.23     43.40 o 
   2   8  13       18.40       31.46     47.47 o 
   4   8  13      151.52      170.78     64.62 o 
   6   8  13      136.48       97.45    105.57 o 
   8   8  13       72.07      -33.27     59.75 o 
 -15   9  13      195.72      126.01     84.01 o 
 -13   9  13       55.05        6.20     75.55 o 
 -11   9  13       22.67       49.91     53.19 o 
  -9   9  13       32.35      -14.28     51.94 o 
  -7   9  13      299.66      418.83     95.14 o 
  -5   9  13        0.56      -24.69     51.26 o 
  -3   9  13        5.70        6.05     52.29 o 
  -1   9  13       88.20      139.88     56.50 o 
   1   9  13      171.64       67.98     58.17 o 
   3   9  13      315.53      259.71     91.48 o 
   5   9  13       47.23       45.95     79.78 o 
   7   9  13       23.65       33.19     74.19 o 
 -12  10  13       72.44      105.71     82.88 o 
 -10  10  13      295.57      317.87     68.47 o 
  -8  10  13        0.03      -15.80     53.13 o 
  -6  10  13      164.56      226.73     65.58 o 
  -4  10  13       32.56       24.59     58.18 o 
  -2  10  13       15.05      -18.09     56.11 o 
   0  10  13       14.81       12.85     95.42 o 
   2  10  13      212.10      228.78     65.03 o 
 -26   0  14      233.47      186.33     92.46 o 
 -24   0  14      107.77       38.34     78.37 o 
 -22   0  14        4.48       53.56     73.29 o 
 -20   0  14      263.02      361.38     58.80 o 
 -18   0  14        0.90       -2.93     61.03 o 
 -16   0  14      125.00      155.89     68.22 o 
 -14   0  14       82.35       28.75     57.79 o 
 -12   0  14     5044.32     4562.21    192.82 o 
 -10   0  14     1179.13     1096.86     96.69 o 
  -8   0  14     1899.75     1749.73    118.11 o 
  -6   0  14     1579.83     1386.36    108.53 o 
  -4   0  14      182.30      252.30     76.11 o 
  -2   0  14       97.23       12.12     62.58 o 
   0   0  14      551.16      757.74    103.46 o 
   2   0  14      463.40      276.54     85.13 o 
   4   0  14     1512.89     1519.03    109.38 o 
   6   0  14      113.00       55.79     45.49 o 
   8   0  14      243.81      298.66     60.65 o 
  10   0  14      927.97      957.60    137.85 o 
  12   0  14      111.54      102.05     90.21 o 
  14   0  14       21.60        1.13     96.69 o 
 -25   1  14       97.41       49.87     54.69 o 
 -23   1  14       12.32       29.43     48.67 o 
 -21   1  14       24.76      -16.54     38.36 o 
 -19   1  14       14.93       -1.76     36.92 o 
 -17   1  14       27.73       28.39     36.94 o 
 -15   1  14        2.05        1.19     33.60 o 
 -13   1  14      198.85      199.27     40.91 o 
 -11   1  14     1648.79     1371.34     73.62 o 
  -9   1  14     7682.65     7036.85    179.99 o 
  -7   1  14        3.58      -28.54     43.62 o 
  -5   1  14       46.26       79.27     47.04 o 
  -3   1  14      811.12     1031.73     93.45 o 
  -1   1  14       27.31      -11.53     47.43 o 
   1   1  14        1.06        6.58     44.20 o 
   3   1  14      302.77      343.33     47.87 o 
   5   1  14      152.62      122.27     42.64 o 
   7   1  14       21.75       69.89     42.49 o 
   9   1  14     1023.42     1058.60     70.00 o 
  11   1  14       47.08      -12.27     45.99 o 
  13   1  14      113.43      113.31     51.90 o 
  15   1  14      209.10      183.77     59.15 o 
 -24   2  14        1.86      -31.13     53.01 o 
 -22   2  14        3.05      -32.01     41.71 o 
 -20   2  14       58.74      -17.60     37.42 o 
 -18   2  14        1.18       17.96     36.41 o 
 -16   2  14      240.22      233.52     41.76 o 
 -14   2  14      104.93       97.95     36.68 o 
 -12   2  14       21.88        4.60     36.01 o 
 -10   2  14     2354.54     2243.12     74.93 o 
  -8   2  14      802.40      991.12     81.63 o 
  -6   2  14      749.49      814.92     76.29 o 
  -4   2  14       29.56       25.66     46.14 o 
  -2   2  14     1184.88     1018.04    135.73 o 
   0   2  14        1.20      -31.96     44.90 o 
   2   2  14      103.94      100.92     39.03 o 
   4   2  14       91.70       64.53     41.38 o 
   6   2  14      108.39      119.27     42.14 o 
   8   2  14      144.07      135.14     47.50 o 
  10   2  14      207.06      257.91     53.20 o 
  12   2  14      105.20       80.14     49.14 o 
  14   2  14        6.19      -10.34     47.72 o 
 -25   3  14        8.11       28.41     59.63 o 
 -23   3  14       96.12       50.00     43.91 o 
 -21   3  14        9.07       19.69     40.58 o 
 -19   3  14      118.37       63.31     37.71 o 
 -17   3  14       37.40       81.90     38.02 o 
 -15   3  14      153.68      211.22     39.73 o 
 -13   3  14      275.57      331.83     63.98 o 
 -11   3  14      787.75      787.97     57.32 o 
  -9   3  14       18.96       43.72     36.18 o 
  -7   3  14        0.05       15.72     36.92 o 
  -5   3  14      735.48      780.49     74.92 o 
  -3   3  14      336.28      423.02    100.64 o 
  -1   3  14       58.11       92.15     78.09 o 
   1   3  14        3.34      -13.91     34.89 o 
   3   3  14        0.25      -23.01     35.29 o 
   5   3  14        0.91      -39.27     40.53 o 
   7   3  14      256.43      300.18     60.85 o 
   9   3  14     1465.38     1632.35     77.02 o 
  11   3  14        2.75      -60.72     45.92 o 
  13   3  14       17.86       47.86     52.84 o 
 -24   4  14        0.95       44.70     49.00 o 
 -22   4  14       11.37      -33.89     42.55 o 
 -20   4  14       14.84       45.83     40.17 o 
 -18   4  14        1.61      -10.59     36.49 o 
 -16   4  14      535.29      580.98     67.77 o 
 -14   4  14       35.60       17.24     38.19 o 
 -12   4  14       10.31       -5.20     34.76 o 
 -10   4  14      218.55      203.55     43.22 o 
  -8   4  14       21.78        5.82     36.79 o 
  -6   4  14      293.02      335.34     46.06 o 
  -4   4  14      470.75      567.36     71.33 o 
  -2   4  14        0.60      -60.62     40.41 o 
   0   4  14       12.35       42.52     37.60 o 
   2   4  14      216.48      302.84     76.86 o 
   4   4  14       12.27      -24.16     41.34 o 
   6   4  14       72.82       39.71     42.30 o 
   8   4  14      242.02      254.40     70.20 o 
  10   4  14       43.95      -31.13     47.72 o 
  12   4  14       15.37      -66.99     49.07 o 
 -23   5  14      101.42       72.60     59.23 o 
 -21   5  14       85.90      114.73     50.36 o 
 -19   5  14        3.48       -7.95     39.38 o 
 -17   5  14       14.86       17.23     40.27 o 
 -15   5  14       74.17       59.37     37.32 o 
 -13   5  14       43.84       67.64     38.14 o 
 -11   5  14      181.31      213.61     44.94 o 
  -9   5  14        9.25       30.20     35.64 o 
  -7   5  14      625.58      746.55     58.88 o 
  -5   5  14      126.38       66.09     47.74 o 
  -3   5  14      256.00      261.58     39.74 o 
  -1   5  14      167.17      137.43     40.95 o 
   1   5  14       86.33      194.87     50.45 o 
   3   5  14       59.13       28.39     43.34 o 
   5   5  14      327.40      316.74     52.77 o 
   7   5  14      733.99      881.32     71.87 o 
   9   5  14        0.38       -9.65     49.34 o 
  11   5  14      202.09      195.16     59.97 o 
 -22   6  14        0.44      -43.70     89.50 o 
 -20   6  14        0.11      -21.65     76.68 o 
 -18   6  14        0.27      -57.78     48.99 o 
 -16   6  14       33.48       20.19     41.04 o 
 -14   6  14       25.16       -6.23     40.12 o 
 -12   6  14      556.51      588.35     56.25 o 
 -10   6  14      979.97      948.79     75.50 o 
  -8   6  14       74.48       34.55     38.53 o 
  -6   6  14      231.54      183.40     45.47 o 
  -4   6  14       52.57       27.30     34.89 o 
  -2   6  14       37.64       62.79     34.59 o 
   0   6  14        1.82      -19.67     39.34 o 
   2   6  14       32.54      -14.50     54.66 o 
   4   6  14        3.26      -37.14     44.41 o 
   6   6  14       24.85        8.00     59.25 o 
   8   6  14      168.38      120.94     76.39 o 
  10   6  14        1.59      -26.79     76.96 o 
 -19   7  14       59.93       -2.77     56.83 o 
 -17   7  14       18.17       -2.82     54.71 o 
 -15   7  14       41.44      -18.29     47.54 o 
 -13   7  14      231.57      353.67     63.85 o 
 -11   7  14       33.12      -55.45     82.45 o 
  -9   7  14       35.89       45.75     42.52 o 
  -7   7  14      102.21      191.44     45.31 o 
  -5   7  14      203.31      212.30     41.24 o 
  -3   7  14        0.24      -53.02     35.34 o 
  -1   7  14      163.07      157.12     47.99 o 
   1   7  14      493.51      538.53     77.02 o 
   3   7  14      560.18      690.50     81.89 o 
   5   7  14        4.11       30.31     61.76 o 
   7   7  14       60.32       61.92     62.12 o 
   9   7  14        4.66      -45.66     63.66 o 
 -16   8  14        0.45      -10.91     57.97 o 
 -14   8  14        4.45       24.57     56.74 o 
 -12   8  14        0.05      -13.90     51.28 o 
 -10   8  14       19.50      -13.84     52.12 o 
  -8   8  14       42.39       91.90     77.52 o 
  -6   8  14       61.32      -11.03     70.05 o 
  -4   8  14       42.46       64.40     56.52 o 
  -2   8  14       11.08      -26.38     43.74 o 
   0   8  14        1.17      -57.26     44.73 o 
   2   8  14       92.87       55.52    115.01 o 
   4   8  14      316.15      293.69     73.69 o 
   6   8  14       13.54       13.40     68.64 o 
 -13   9  14        8.55        3.95     73.29 o 
 -11   9  14      130.09      239.33     89.92 o 
  -9   9  14      166.25        9.02     75.27 o 
  -7   9  14       60.89       99.85     63.73 o 
  -5   9  14      220.94      181.04     63.87 o 
  -3   9  14        8.72        9.93     56.18 o 
  -1   9  14       30.40       42.94     60.18 o 
   1   9  14       29.08        7.98     60.77 o 
   3   9  14       37.23      106.84     82.03 o 
  -6  10  14       22.83      -21.76     63.82 o 
  -4  10  14       99.27       33.16     68.27 o 
 -23   1  15        3.72       25.54     57.69 o 
 -21   1  15       81.16       49.28     43.03 o 
 -19   1  15        3.61      -61.08     52.05 o 
 -17   1  15      104.03       79.83     43.33 o 
 -15   1  15      101.56       79.89     38.65 o 
 -13   1  15        6.66       21.29     45.96 o 
 -11   1  15      388.86      457.64    106.42 o 
  -9   1  15      460.53      726.05     74.50 o 
  -7   1  15       61.29      107.07     51.73 o 
  -5   1  15      235.84      229.32     55.00 o 
  -3   1  15      650.54      842.80     95.70 o 
  -1   1  15       13.64      -56.30     63.00 o 
   1   1  15        9.71      -42.65     50.23 o 
   3   1  15      135.71      173.46     63.86 o 
   5   1  15      135.95       91.43     58.70 o 
   7   1  15      835.90      934.81     88.98 o 
   9   1  15     1221.74     1320.59     75.28 o 
  11   1  15       30.57       -9.14     48.71 o 
  13   1  15       20.99      -70.40     53.98 o 
 -24   2  15        0.49       13.10     63.14 o 
 -22   2  15      623.99      780.57    111.16 o 
 -20   2  15       84.03       49.11     41.95 o 
 -18   2  15        9.84       35.27     38.94 o 
 -16   2  15       62.93       68.69     41.11 o 
 -14   2  15      586.63      590.45     54.30 o 
 -12   2  15      289.48      353.58     49.65 o 
 -10   2  15      853.40      865.49     76.83 o 
  -8   2  15        0.02      -28.00     45.23 o 
  -6   2  15      318.23      293.01     57.61 o 
  -4   2  15       13.42      -10.35     46.00 o 
  -2   2  15      234.62      229.49     59.30 o 
   0   2  15        0.10      -10.56     46.87 o 
   2   2  15      316.86      410.87     74.70 o 
   4   2  15      278.90      299.94     65.05 o 
   6   2  15      194.03      204.75     50.29 o 
   8   2  15      129.68      162.04     52.73 o 
  10   2  15      723.41      879.09     81.49 o 
  12   2  15        1.90      -27.94     53.36 o 
 -23   3  15      485.92      420.60     62.71 o 
 -21   3  15        0.45      -62.11     41.41 o 
 -19   3  15        2.91       25.32     41.97 o 
 -17   3  15      117.18       53.70     41.03 o 
 -15   3  15        0.62       -6.16     36.89 o 
 -13   3  15      424.16      391.02     50.58 o 
 -11   3  15     1370.93     1220.68     60.79 o 
  -9   3  15       25.89       60.46     38.02 o 
  -7   3  15       48.56       82.90     48.79 o 
  -5   3  15      142.84      158.48     54.48 o 
  -3   3  15      141.64       99.50     56.20 o 
  -1   3  15       74.29      127.02     57.95 o 
   1   3  15      193.14       96.33     70.76 o 
   3   3  15      115.89      150.78     48.56 o 
   5   3  15      544.52      620.68     61.55 o 
   7   3  15      322.14      293.83     55.96 o 
   9   3  15      263.88      288.37     57.34 o 
  11   3  15       13.72       10.16     54.55 o 
 -22   4  15      125.16      128.95     48.10 o 
 -20   4  15       52.64       49.77     42.92 o 
 -18   4  15       46.59       35.83     42.84 o 
 -16   4  15        8.36        4.75     40.25 o 
 -14   4  15      121.27      239.18     46.99 o 
 -12   4  15        2.15       24.63     37.36 o 
 -10   4  15       19.53       21.95     36.31 o 
  -8   4  15      119.50      108.64     42.43 o 
  -6   4  15        1.47        4.06     39.53 o 
  -4   4  15      980.06      944.18     69.12 o 
  -2   4  15       69.90       47.45     57.02 o 
   0   4  15       15.12      -25.49     48.55 o 
   2   4  15        5.37      -60.86     40.57 o 
   4   4  15       49.10       53.41     45.48 o 
   6   4  15      131.35      185.71     49.03 o 
   8   4  15      289.04      376.96     60.99 o 
  10   4  15      303.15      383.99     67.10 o 
 -21   5  15       42.84       44.34     46.37 o 
 -19   5  15       55.55       56.47     45.54 o 
 -17   5  15      196.08      207.61     48.42 o 
 -15   5  15       63.08       60.85     41.44 o 
 -13   5  15      139.41      169.39     43.71 o 
 -11   5  15      311.42      418.29     52.44 o 
  -9   5  15      252.66      247.85     47.54 o 
  -7   5  15        0.55      -36.10     37.87 o 
  -5   5  15      145.76      104.29     59.07 o 
  -3   5  15      250.13      225.51     60.09 o 
  -1   5  15      130.02      147.98     62.25 o 
   1   5  15       10.00      -50.98     44.09 o 
   3   5  15       20.74      -29.31     43.51 o 
   5   5  15       23.88      -61.37     45.72 o 
   7   5  15      143.60      135.47     54.85 o 
   9   5  15        2.80      -43.37     51.68 o 
 -20   6  15        5.89       19.19     59.40 o 
 -18   6  15        5.08       36.16     56.29 o 
 -16   6  15       12.79       16.72     42.62 o 
 -14   6  15      108.65       81.41     42.84 o 
 -12   6  15       19.59      -17.99     40.64 o 
 -10   6  15      313.07      236.03     47.87 o 
  -8   6  15       11.38       17.43     41.87 o 
  -6   6  15       39.46       57.57     41.83 o 
  -4   6  15      600.86      807.34     65.69 o 
  -2   6  15       10.23      -22.12     55.42 o 
   0   6  15       16.56      -52.97     45.65 o 
   2   6  15        0.06      -42.41     46.82 o 
   4   6  15      115.23      242.26     57.90 o 
   6   6  15      210.34      153.71     65.63 o 
   8   6  15       23.88        5.05     63.18 o 
 -17   7  15        0.83      -12.63     59.36 o 
 -15   7  15        0.55       10.31     56.54 o 
 -13   7  15       12.08       -9.84     49.83 o 
 -11   7  15      107.46      150.64     58.21 o 
  -9   7  15      544.89      585.07     61.93 o 
  -7   7  15      299.00      306.72     64.05 o 
  -5   7  15      140.72      136.31     48.17 o 
  -3   7  15       10.50       92.46     47.52 o 
  -1   7  15       66.78       -3.48     58.04 o 
   1   7  15       47.30       40.09     59.39 o 
   3   7  15       32.37       34.61     59.63 o 
   5   7  15      178.70      147.55     78.03 o 
   7   7  15       12.29       13.29     68.04 o 
 -14   8  15       14.45      -13.47     57.71 o 
 -12   8  15       28.40      -25.35     56.02 o 
 -10   8  15      306.47      310.39     69.77 o 
  -8   8  15      187.71      146.02     83.44 o 
  -6   8  15      394.18      335.46     96.13 o 
  -4   8  15       58.10       -5.92     79.21 o 
  -2   8  15        3.65      -36.66     48.62 o 
   0   8  15        0.22       -9.00     63.90 o 
   2   8  15       14.41      -32.21     79.35 o 
   4   8  15      168.00      108.06     74.29 o 
  -9   9  15      201.71      171.67     89.36 o 
  -7   9  15        5.45       39.75     86.82 o 
  -5   9  15       93.05      -14.94     77.80 o 
  -3   9  15       41.10       62.56     67.27 o 
 -22   0  16        2.21       21.42     86.54 o 
 -20   0  16       20.59       67.37     78.09 o 
 -18   0  16      111.49       36.08     73.57 o 
 -16   0  16       78.96       61.45     69.91 o 
 -14   0  16       88.55       59.48     74.14 o 
 -12   0  16     2302.09     2157.63    139.26 o 
 -10   0  16      712.34      888.25    119.24 o 
  -8   0  16      717.32      816.93    117.83 o 
  -6   0  16       92.73      207.19     78.93 o 
  -4   0  16        5.04      145.46     85.98 o 
  -2   0  16       31.77      111.07     89.36 o 
   0   0  16      267.46      182.10     87.39 o 
   2   0  16       10.81     -111.21     74.14 o 
   4   0  16       40.68        8.17     80.34 o 
   6   0  16      927.91     1207.64    147.43 o 
   8   0  16      630.94      791.85    141.51 o 
  10   0  16      447.14      356.88    116.99 o 
 -23   1  16      365.10      373.10    138.97 o 
 -21   1  16       10.39       -9.39     46.28 o 
 -19   1  16       25.11      -58.03     40.85 o 
 -17   1  16       15.71        6.76     67.66 o 
 -15   1  16       79.01       44.39     48.31 o 
 -13   1  16      139.96      152.05     53.86 o 
 -11   1  16      229.50      297.40     71.18 o 
  -9   1  16       45.07       30.63     49.37 o 
  -7   1  16      420.56      391.23     69.28 o 
  -5   1  16       63.39      141.75     57.17 o 
  -3   1  16      120.13      204.10     56.31 o 
  -1   1  16       18.70       23.16     55.35 o 
   1   1  16       86.35      118.17     63.83 o 
   3   1  16      101.67      116.99     67.26 o 
   5   1  16      188.36      182.18     68.08 o 
   7   1  16      268.97      205.68     71.05 o 
   9   1  16       73.16       84.19    115.44 o 
  11   1  16        0.07      -51.15     53.60 o 
 -22   2  16       12.27        2.46     45.22 o 
 -20   2  16       10.68      -22.42     43.03 o 
 -18   2  16        1.78        8.36     40.23 o 
 -16   2  16       12.03       39.97     40.28 o 
 -14   2  16      200.60      131.30     42.05 o 
 -12   2  16      495.99      572.99     70.46 o 
 -10   2  16      113.08      174.89     56.18 o 
  -8   2  16       74.93       50.77     51.45 o 
  -6   2  16      470.32      505.41     72.13 o 
  -4   2  16        6.88      -29.71     52.18 o 
  -2   2  16      133.22      229.03     63.00 o 
   0   2  16      126.97       99.80     61.57 o 
   2   2  16       76.00       78.21     57.07 o 
   4   2  16       20.06      -62.25     54.30 o 
   6   2  16       32.49      -86.65     60.82 o 
   8   2  16      208.73      198.25     72.14 o 
  10   2  16       68.86        7.19     56.22 o 
 -21   3  16      207.13      193.62     53.13 o 
 -19   3  16        9.27        4.58     46.04 o 
 -17   3  16        0.00      -37.96     39.51 o 
 -15   3  16        0.73       22.61     43.50 o 
 -13   3  16       52.21       45.03     42.17 o 
 -11   3  16      644.65      638.87     60.77 o 
  -9   3  16      428.75      412.12     69.03 o 
  -7   3  16        1.16       42.89     55.30 o 
  -5   3  16      585.13      718.96     81.70 o 
  -3   3  16        0.08       30.00     50.57 o 
  -1   3  16        3.28       25.14     56.89 o 
   1   3  16      348.24      342.08     75.18 o 
   3   3  16       19.62      -20.81     58.61 o 
   5   3  16        0.28      -96.51     97.82 o 
   7   3  16      207.26      198.31     61.63 o 
   9   3  16        5.28       42.18     56.04 o 
 -20   4  16       10.42      -64.64     43.09 o 
 -18   4  16      144.87      143.40     48.52 o 
 -16   4  16        3.99      -20.54     43.78 o 
 -14   4  16       15.03       86.65     46.07 o 
 -12   4  16      278.27      232.22     48.83 o 
 -10   4  16      521.02      562.14     55.84 o 
  -8   4  16       24.85      -14.30     40.58 o 
  -6   4  16      381.37      433.47     71.76 o 
  -4   4  16       39.41      -30.29     49.57 o 
  -2   4  16       32.95       62.93     59.99 o 
   0   4  16      541.63      492.08     78.83 o 
   2   4  16       64.23       68.85     62.09 o 
   4   4  16       31.94      -91.02     63.39 o 
   6   4  16       41.12       18.55     54.09 o 
   8   4  16     1061.24     1266.21     90.41 o 
 -19   5  16       71.62      108.08     45.76 o 
 -17   5  16        0.20       42.50     47.21 o 
 -15   5  16      165.08      115.91     46.25 o 
 -13   5  16      153.98      179.00     49.47 o 
 -11   5  16       55.26       42.78     42.49 o 
  -9   5  16      200.64      145.08     45.54 o 
  -7   5  16      557.21      670.07     62.50 o 
  -5   5  16       53.99      -22.58     83.72 o 
  -3   5  16      694.16      685.61     98.66 o 
  -1   5  16      182.47      197.46     66.81 o 
   1   5  16        0.64      -92.48     61.65 o 
   3   5  16        1.27        9.83     65.86 o 
   5   5  16      256.96      225.61     66.62 o 
   7   5  16        4.72      -26.03     51.93 o 
 -18   6  16      146.23       87.10    113.04 o 
 -16   6  16      136.72      156.66     50.09 o 
 -14   6  16       23.75      106.86     47.55 o 
 -12   6  16       47.08       64.04     62.14 o 
 -10   6  16       38.29       27.43     45.76 o 
  -8   6  16       13.67      -31.01     43.77 o 
  -6   6  16      144.42      149.86     61.43 o 
  -4   6  16        0.03       32.89     59.60 o 
  -2   6  16        0.32      -97.55     89.92 o 
   0   6  16       25.30       20.28     65.71 o 
   2   6  16      174.19      278.32     76.44 o 
   4   6  16      486.72      569.43     86.98 o 
   6   6  16      134.63      122.40     78.41 o 
 -15   7  16        8.73      -46.97     58.06 o 
 -13   7  16       26.92       45.05     58.00 o 
 -11   7  16       13.89      -20.08     55.50 o 
  -9   7  16       15.02      -40.52     48.50 o 
  -7   7  16        5.61       25.85     46.55 o 
  -5   7  16        0.26      -19.54     48.38 o 
  -3   7  16       25.67      -25.93     95.56 o 
  -1   7  16       40.11     -113.89     84.85 o 
   1   7  16      249.74      326.72    120.93 o 
   3   7  16       34.74        0.56     67.77 o 
 -10   8  16       36.32       52.43     90.21 o 
  -8   8  16       13.66       20.86     74.42 o 
  -6   8  16      106.11       26.50     90.21 o 
  -4   8  16       82.83      132.77     84.01 o 
  -2   8  16       83.84      113.60    115.86 o 
 -21   1  17        7.56       31.52     54.32 o 
 -19   1  17        0.19       -9.95     59.28 o 
 -17   1  17        1.53       -2.78     57.54 o 
 -15   1  17       45.26       -0.48     48.54 o 
 -13   1  17       27.94       15.79     53.22 o 
 -11   1  17      111.13      113.61     62.45 o 
  -9   1  17       18.56       -8.30     52.12 o 
  -7   1  17        4.38       13.23     52.62 o 
  -5   1  17        7.80       59.69     55.94 o 
  -3   1  17       41.39      -78.20     52.13 o 
  -1   1  17       15.15       46.29     66.53 o 
   1   1  17       74.21       52.85     64.51 o 
   3   1  17       32.52       19.29     59.78 o 
   5   1  17      293.89      332.45     83.44 o 
   7   1  17       18.17       34.37     73.53 o 
 -20   2  17        7.40      -46.87     45.67 o 
 -18   2  17        2.34       18.17     47.47 o 
 -16   2  17        4.74       -1.86     62.58 o 
 -14   2  17       34.36       28.87     53.39 o 
 -12   2  17      165.78      137.00     60.29 o 
 -10   2  17      443.13      570.50     75.69 o 
  -8   2  17      323.14      344.22     70.36 o 
  -6   2  17      141.85      144.72     70.05 o 
  -4   2  17        1.50       -7.00     57.03 o 
  -2   2  17       12.27      -62.38     56.22 o 
   0   2  17       12.36       80.90     68.08 o 
   2   2  17       67.63       71.74     66.81 o 
   4   2  17       28.28       30.84     66.61 o 
   6   2  17      716.42      782.61     95.65 o 
   8   2  17       61.75       57.34     77.68 o 
 -19   3  17      136.28      131.13     52.17 o 
 -17   3  17      114.37      118.69     48.91 o 
 -15   3  17      542.45      609.40     88.98 o 
 -13   3  17        8.58       -1.60     54.87 o 
 -11   3  17      539.96      481.99     72.00 o 
  -9   3  17      199.20      172.66     60.40 o 
  -7   3  17       87.36       79.78     59.52 o 
  -5   3  17       15.62       18.98     59.63 o 
  -3   3  17        1.86       -7.76     56.46 o 
  -1   3  17        2.23      -10.56     58.70 o 
   1   3  17        0.33       -5.68     61.29 o 
   3   3  17        2.06      -28.22     63.48 o 
   5   3  17       81.20       24.22     76.53 o 
   7   3  17      318.75      301.90     86.37 o 
 -18   4  17        3.18       -2.39     46.91 o 
 -16   4  17        6.48        1.43     44.92 o 
 -14   4  17      375.33      375.48     56.00 o 
 -12   4  17      214.49      245.47     66.32 o 
 -10   4  17      112.14       65.74     52.76 o 
  -8   4  17      241.97      151.52     67.43 o 
  -6   4  17        1.04      -32.37     56.51 o 
  -4   4  17       20.07      -50.81     54.86 o 
  -2   4  17      149.42      124.48     68.60 o 
   0   4  17      189.47      259.43     75.28 o 
   2   4  17      191.74       47.70     69.15 o 
   4   4  17       85.49      101.75     79.30 o 
   6   4  17       50.30       82.46     81.25 o 
 -17   5  17      309.36      300.75     56.47 o 
 -15   5  17       49.86      156.86     52.40 o 
 -13   5  17       23.40       -3.83     44.56 o 
 -11   5  17       29.34        4.09     45.07 o 
  -9   5  17      222.17      194.16     54.91 o 
  -7   5  17        1.38      -39.28     59.84 o 
  -5   5  17      205.81      319.65     71.39 o 
  -3   5  17      213.06      -12.43     62.85 o 
  -1   5  17      151.67      188.75     67.26 o 
   1   5  17      347.11      290.72     77.70 o 
   3   5  17      140.19      125.79     75.65 o 
 -14   6  17        2.08        0.28     50.96 o 
 -12   6  17      292.47      288.58     55.16 o 
 -10   6  17      252.96      233.98     56.52 o 
  -8   6  17        2.73      -28.97     46.79 o 
  -6   6  17       24.72        9.52     64.81 o 
  -4   6  17       18.76      -17.99     86.82 o 
  -2   6  17       33.02       89.72     72.89 o 
   0   6  17       19.83      -70.09    111.49 o 
   2   6  17       74.61       65.55     76.32 o 
  -9   7  17       86.16       80.20     54.65 o 
  -7   7  17       19.99      -10.30     51.21 o 
  -5   7  17      105.71       69.07     54.36 o 
  -3   7  17       76.56        9.87    103.74 o 
 -18   0  18        0.34      -31.57     85.98 o 
 -16   0  18      713.40      583.81    114.45 o 
 -14   0  18        0.73      -11.28     80.62 o 
 -12   0  18     3436.72     2875.90    171.67 o 
 -10   0  18      619.21      590.01    125.73 o 
  -8   0  18      246.98      263.01     99.51 o 
  -6   0  18       50.33      105.99     83.16 o 
  -4   0  18        3.23      -27.34     91.62 o 
  -2   0  18        8.28     -104.58     78.37 o 
   0   0  18      633.86      764.50    140.67 o 
   2   0  18       46.18       67.09     93.59 o 
   4   0  18      149.88      106.27    100.64 o 
 -17   1  18        2.25      -13.83     65.97 o 
 -15   1  18      639.23      582.23    103.46 o 
 -13   1  18      303.27      219.16     67.16 o 
 -11   1  18       93.64       78.27     61.16 o 
  -9   1  18       96.27       53.76     61.61 o 
  -7   1  18       15.83      -21.92     54.10 o 
  -5   1  18        0.07      -45.14     64.98 o 
  -3   1  18        0.00       12.61     62.69 o 
  -1   1  18       51.32       13.00     63.68 o 
   1   1  18      109.35       75.83     65.69 o 
   3   1  18       23.34       13.57     66.14 o 
   5   1  18        9.86        8.30     69.17 o 
 -18   2  18       22.13       13.36     66.56 o 
 -16   2  18       26.14       27.17     58.93 o 
 -14   2  18      344.52      330.84    125.30 o 
 -12   2  18       41.41      143.80     64.23 o 
 -10   2  18       56.92       53.79     58.74 o 
  -8   2  18       13.60        7.43     67.23 o 
  -6   2  18        0.02      -41.71     69.91 o 
  -4   2  18        5.53        7.62     61.30 o 
  -2   2  18       10.15       50.87     67.73 o 
   0   2  18      125.26       66.61    128.97 o 
   2   2  18        0.39        5.56     75.45 o 
   4   2  18        5.88      -38.78     73.25 o 
 -17   3  18       19.81      -10.38     49.71 o 
 -15   3  18        4.97      -68.34     57.92 o 
 -13   3  18        3.91       -1.74     56.40 o 
 -11   3  18        3.85       66.22     62.67 o 
  -9   3  18       38.26       38.95     62.63 o 
  -7   3  18      309.72      463.12     78.13 o 
  -5   3  18      132.21      100.60     83.44 o 
  -3   3  18      125.77       71.70     70.35 o 
  -1   3  18        0.76      -22.27     73.01 o 
   1   3  18       14.50       36.46     71.19 o 
   3   3  18        0.30      -30.94     91.76 o 
 -14   4  18       21.12       13.62     50.00 o 
 -12   4  18        1.15      -96.56     77.10 o 
 -10   4  18       63.83       83.40     61.14 o 
  -8   4  18       41.66       73.22     68.89 o 
  -6   4  18       16.31       20.16     62.60 o 
  -4   4  18        2.11      -68.96     63.69 o 
  -2   4  18       27.85      -11.73     68.15 o 
   0   4  18        6.31       43.63     71.09 o 
   2   4  18       37.27      -59.21     75.04 o 
 -13   5  18        4.41       67.68     52.02 o 
 -11   5  18       67.21       20.43     54.98 o 
  -9   5  18       16.96       65.79     62.75 o 
  -7   5  18        0.49       71.58     67.64 o 
  -5   5  18        9.51       23.79    107.68 o 
  -3   5  18       63.29      -86.77     64.31 o 
  -1   5  18       10.72      -95.80     87.95 o 
 -15   1  19       28.84       42.99     64.72 o 
 -13   1  19      327.82      275.82     72.35 o 
 -11   1  19       34.28       52.09     68.89 o 
  -9   1  19        0.79       44.96     65.11 o 
  -7   1  19      140.04       20.98     68.30 o 
  -5   1  19       22.59      104.51     78.49 o 
  -3   1  19        0.50        2.05     74.28 o 
  -1   1  19      213.77      237.59     79.12 o 
 -14   2  19      302.40      241.06     88.23 o 
 -12   2  19        5.95        5.42     67.09 o 
 -10   2  19       95.65       62.11     66.09 o 
  -8   2  19       72.92       65.25     69.04 o 
  -6   2  19       10.43      -40.40     67.57 o 
  -4   2  19        1.35      -81.59     67.72 o 
  -2   2  19       32.17       89.28     75.31 o 
   0   2  19        2.45       56.49     74.96 o 
 -11   3  19       12.86       86.46     67.85 o 
  -9   3  19        0.09      -44.12     65.30 o 
  -7   3  19       72.01      148.18     70.41 o 
  -5   3  19        3.34        6.97     74.11 o 
  -3   3  19       20.64       52.27     73.31 o 
                                                 
